# Supplementary material for: Annotation extension through protein family annotation coherence metrics
Source: Front Genet. 2013 Oct 11;4:201. doi: 10.3389/fgene.2013.00201 (PMC3795322; doi:10.3389/fgene.2013.00201)
Supplement: Supplementary file 1 [file DataSheet1.CSV]

PL1	C6X1K7	Flavobacteriaceae	bacterium 3519-10	GO:0016829	lyase activity	IEA
PL1	C6WE48	Actinosynnema	mirum DSM 43827	GO:0005618	cell wall	IEA
PL1	C6WE48	Actinosynnema	mirum DSM 43827	GO:0016829	lyase activity	IEA
PL1	C6WE48	Actinosynnema	mirum DSM 43827	GO:0030599	pectinesterase activity	IEA
PL1	C6WE48	Actinosynnema	mirum DSM 43827	GO:0042545	cell wall modification	IEA
PL1	C6WHD5	Actinosynnema	mirum DSM 43827	GO:0005529	sugar binding	IEA
PL1	C6WMZ9	Actinosynnema	mirum DSM 43827	GO:0004553	hydrolase activity, hydrolyzing O-glycosyl compounds	IEA
PL1	C6WMZ9	Actinosynnema	mirum DSM 43827	GO:0005975	carbohydrate metabolic process	IEA
PL1	C6WMZ9	Actinosynnema	mirum DSM 43827	GO:0030247	polysaccharide binding	IEA
PL1	C6WQV0	Actinosynnema	mirum DSM 43827	GO:0005618	cell wall	IEA
PL1	C6WQV0	Actinosynnema	mirum DSM 43827	GO:0030599	pectinesterase activity	IEA
PL1	C6WQV0	Actinosynnema	mirum DSM 43827	GO:0042545	cell wall modification	IEA
PL1	C9YGR7	Curvibacter	putative symbiont of Hydra magnipapillata	GO:0030570	pectate lyase activity	IEA
PL1	C9Z8S8	Streptomyces	scabiei 87.22	GO:0016829	lyase activity	IEA
PL1	C9YYE6	Streptomyces	scabiei 87.22	GO:0016829	lyase activity	IEA
PL1	C9YU67	Streptomyces	scabiei 87.22	GO:0016829	lyase activity	IEA
PL1	C9YYE3	Streptomyces	scabiei 87.22	GO:0005618	cell wall	IEA
PL1	C9YYE3	Streptomyces	scabiei 87.22	GO:0016829	lyase activity	IEA
PL1	C9YYE3	Streptomyces	scabiei 87.22	GO:0030599	pectinesterase activity	IEA
PL1	C9YYE3	Streptomyces	scabiei 87.22	GO:0042545	cell wall modification	IEA
PL1	D3E9D8	Paenibacillus	sp. Y412MC10	GO:0016829	lyase activity	IEA
PL1	D3EEI5	Paenibacillus	sp. Y412MC10	GO:0016829	lyase activity	IEA
PL1	C9RJS5	Fibrobacter	succinogenes subsp. succinogenes S85	GO:0016829	lyase activity	IEA
PL1	C9RIV8	Fibrobacter	succinogenes subsp. succinogenes S85	GO:0016829	lyase activity	IEA
PL1	C9RL01	Fibrobacter	succinogenes subsp. succinogenes S85	GO:0016829	lyase activity	IEA
PL1	C9RMB8	Fibrobacter	succinogenes subsp. succinogenes S85	GO:0016829	lyase activity	IEA
PL1	C9RMB8	Fibrobacter	succinogenes subsp. succinogenes S85	GO:0030246	carbohydrate binding	IEA
PL1	C9RLQ2	Fibrobacter	succinogenes subsp. succinogenes S85	GO:0016829	lyase activity	IEA
PL1	D0KB95	Pectobacterium	wasabiae WPP163	GO:0016829	lyase activity	IEA
PL1	D0KB93	Pectobacterium	wasabiae WPP163	GO:0016829	lyase activity	IEA
PL1	D0KB94	Pectobacterium	wasabiae WPP163	GO:0016829	lyase activity	IEA
PL1	D0KB96	Pectobacterium	wasabiae WPP163	GO:0016829	lyase activity	IEA
PL1	D0KA98	Pectobacterium	wasabiae WPP163	GO:0016829	lyase activity	IEA
PL1	D0VP31	Bacillus	sp. N16-5	GO:0016829	lyase activity	IEA
PL1	D1A3U6	Thermomonospora	curvata DSM 43183	GO:0016829	lyase activity	IEA
PL1	D8X179	Lysinibacillus	fusiformis	GO:0016829	lyase activity	IEA
PL1	D8X181	Bacillus	pumilus	GO:0016829	lyase activity	IEA
PL1	D8X180	Bacillus	subtilis	GO:0016829	lyase activity	IEA
PL1	D9ZX92	Penicillium	occitanis	GO:0016829	lyase activity	IEA
PL1	D9QKU9	Brevundimonas	subvibrioides ATCC 15264	GO:0016829	lyase activity	IEA
PL1	D9ZFB8	uncultured	organism	GO:0005618	cell wall	IEA
PL1	D9ZFB8	uncultured	organism	GO:0030599	pectinesterase activity	IEA
PL1	D9ZFB8	uncultured	organism	GO:0042545	cell wall modification	IEA
PL1	E0RZI9	Butyrivibrio	proteoclasticus B316	GO:0016829	lyase activity	IEA
PL1	D9TBC5	Micromonospora	aurantiaca ATCC 27029	GO:0016829	lyase activity	IEA
PL1	D9SY35	Micromonospora	aurantiaca ATCC 27029	GO:0016829	lyase activity	IEA
PL1	D9SZ13	Micromonospora	aurantiaca ATCC 27029	GO:0004553	hydrolase activity, hydrolyzing O-glycosyl compounds	IEA
PL1	D9SZ13	Micromonospora	aurantiaca ATCC 27029	GO:0005975	carbohydrate metabolic process	IEA
PL1	D9SZ13	Micromonospora	aurantiaca ATCC 27029	GO:0030247	polysaccharide binding	IEA
PL1	D9STE7	Clostridium	cellulovorans 743B	GO:0000272	polysaccharide catabolic process	IEA
PL1	D9STE7	Clostridium	cellulovorans 743B	GO:0004553	hydrolase activity, hydrolyzing O-glycosyl compounds	IEA
PL1	D9STT7	Clostridium	cellulovorans 743B	GO:0016020	membrane	IEA
PL1	D9STT7	Clostridium	cellulovorans 743B	GO:0016829	lyase activity	IEA
PL1	D9SUM3	Clostridium	cellulovorans 743B	GO:0016829	lyase activity	IEA
PL1	D9SX08	Clostridium	cellulovorans 743B	GO:0000272	polysaccharide catabolic process	IEA
PL1	D9SX08	Clostridium	cellulovorans 743B	GO:0004553	hydrolase activity, hydrolyzing O-glycosyl compounds	IEA
PL1	D9SX08	Clostridium	cellulovorans 743B	GO:0016829	lyase activity	IEA
PL1	A4AT11	Maribacter	sp. HTCC2170	GO:0016829	lyase activity	IEA
PL1	E0TVH8	Bacillus	subtilis subsp. spizizenii str. W23	GO:0016829	lyase activity	IEA
PL1	E0TY35	Bacillus	subtilis subsp. spizizenii str. W23	GO:0016829	lyase activity	IEA
PL1	E0RB75	Paenibacillus	polymyxa E681	GO:0016829	lyase activity	IEA
PL1	E0RAP8	Paenibacillus	polymyxa E681	GO:0016829	lyase activity	IEA
PL1	E0RKS9	Paenibacillus	polymyxa E681	GO:0016829	lyase activity	IEA
PL1	E0RF16	Paenibacillus	polymyxa E681	GO:0005618	cell wall	IEA
PL1	E0RF16	Paenibacillus	polymyxa E681	GO:0016829	lyase activity	IEA
PL1	E0RF16	Paenibacillus	polymyxa E681	GO:0030599	pectinesterase activity	IEA
PL1	E0RF16	Paenibacillus	polymyxa E681	GO:0042545	cell wall modification	IEA
PL1	E0RPR6	Spirochaeta	thermophila DSM 6192	GO:0016829	lyase activity	IEA
PL1	E0SKU1	Dickeya	dadantii 3937	GO:0016829	lyase activity	IEA
PL1	E0SG38	Dickeya	dadantii 3937	GO:0016829	lyase activity	IEA
PL1	P0C1A3	Dickeya	dadantii 3937	GO:0005576	extracellular region	IEA
PL1	P0C1A3	Dickeya	dadantii 3937	GO:0030570	pectate lyase activity	IEA
PL1	P0C1A3	Dickeya	dadantii 3937	GO:0046872	metal ion binding	IEA
PL1	P0C1A5	Dickeya	dadantii 3937	GO:0005576	extracellular region	IEA
PL1	P0C1A5	Dickeya	dadantii 3937	GO:0030570	pectate lyase activity	IEA
PL1	P0C1A5	Dickeya	dadantii 3937	GO:0046872	metal ion binding	IEA
PL1	E0SAZ3	Dickeya	dadantii 3937	GO:0016829	lyase activity	IEA
PL1	E0SJQ6	Dickeya	dadantii 3937	GO:0016829	lyase activity	IEA
PL1	E0SJQ7	Dickeya	dadantii 3937	GO:0016829	lyase activity	IEA
PL1	E0SJQ8	Dickeya	dadantii 3937	GO:0016829	lyase activity	IEA
PL1	E1UNK1	Bacillus	amyloliquefaciens DSM7	GO:0016829	lyase activity	IEA
PL1	E1SSW1	Ferrimonas	balearica DSM 9799	GO:0016829	lyase activity	IEA
PL1	E1UTQ4	Bacillus	amyloliquefaciens DSM7	GO:0016829	lyase activity	IEA
PL1	D3C8C5	Micromonospora	sp. L5	GO:0016829	lyase activity	IEA
PL1	D3C5U6	Micromonospora	sp. L5	GO:0016829	lyase activity	IEA
PL1	C5SLQ3	Asticcacaulis	excentricus CB 48	GO:0016829	lyase activity	IEA
PL1	D4Z6U2	Sphingobium	japonicum UT26S	GO:0030570	pectate lyase activity	IEA
PL1	D4GPW9	Haloferax	volcanii DS2	GO:0030570	pectate lyase activity	IEA
PL1	D4G6B5	Bacillus	subtilis subsp. natto BEST195	GO:0016829	lyase activity	IEA
PL1	D5EXN7	Prevotella	ruminicola 23	GO:0016829	lyase activity	IEA
PL1	D6D1A5	Bacteroides	xylanisolvens XB1A	GO:0016829	lyase activity	IEA
PL1	D6D1A6	Bacteroides	xylanisolvens XB1A	GO:0030570	pectate lyase activity	IEA
PL1	D5WNC3	Burkholderia	sp. CCGE1002	GO:0016829	lyase activity	IEA
PL1	D5T3C7	Leuconostoc	kimchii IMSNU 11154	GO:0016829	lyase activity	IEA
PL1	D6Y7Z0	Thermobispora	bispora DSM 43833	GO:0016829	lyase activity	IEA
PL1	D3YII4	Glomerella	cingulata	GO:0016829	lyase activity	IEA
PL1	D7B886	Nocardiopsis	dassonvillei subsp. dassonvillei DSM 43111	GO:0016829	lyase activity	IEA
PL1	D7B0W6	Nocardiopsis	dassonvillei subsp. dassonvillei DSM 43111	GO:0016829	lyase activity	IEA
PL1	D7AXB0	Nocardiopsis	dassonvillei subsp. dassonvillei DSM 43111	GO:0016829	lyase activity	IEA
PL1	D7C924	Streptomyces	bingchenggensis BCW-1	GO:0016829	lyase activity	IEA
PL1	D7CI53	Streptomyces	bingchenggensis BCW-1	GO:0005618	cell wall	IEA
PL1	D7CI53	Streptomyces	bingchenggensis BCW-1	GO:0016829	lyase activity	IEA
PL1	D7CI53	Streptomyces	bingchenggensis BCW-1	GO:0030599	pectinesterase activity	IEA
PL1	D7CI53	Streptomyces	bingchenggensis BCW-1	GO:0042545	cell wall modification	IEA
PL1	D7CI56	Streptomyces	bingchenggensis BCW-1	GO:0016829	lyase activity	IEA
PL1	D7CCE4	Streptomyces	bingchenggensis BCW-1	GO:0016829	lyase activity	IEA
PL1	D7CI49	Streptomyces	bingchenggensis BCW-1	GO:0016829	lyase activity	IEA
PL1	D8HTR3	Amycolatopsis	mediterranei U32	GO:0016829	lyase activity	IEA
PL1	Q9M505	Vitis	vinifera	GO:0016829	lyase activity	IEA
PL1	Q2TWM1	Aspergillus	oryzae	GO:0005576	extracellular region	IEA
PL1	Q2TWM1	Aspergillus	oryzae	GO:0007047	cellular cell wall organization	IEA
PL1	Q2TWM1	Aspergillus	oryzae	GO:0045490	pectin catabolic process	IDA
PL1	Q2TWM1	Aspergillus	oryzae	GO:0047490	pectin lyase activity	IEA
PL1	Q2TXS4	Aspergillus	oryzae	GO:0005576	extracellular region	IEA
PL1	Q2TXS4	Aspergillus	oryzae	GO:0007047	cellular cell wall organization	IEA
PL1	Q2TXS4	Aspergillus	oryzae	GO:0045490	pectin catabolic process	IDA
PL1	Q2TXS4	Aspergillus	oryzae	GO:0047490	pectin lyase activity	IEA
PL1	Q5AVN4	Emericella	nidulans	GO:0005576	extracellular region	IEA
PL1	Q5AVN4	Emericella	nidulans	GO:0007047	cellular cell wall organization	IEA
PL1	Q5AVN4	Emericella	nidulans	GO:0030570	pectate lyase activity	IEA
PL1	Q5AVN4	Emericella	nidulans	GO:0045490	pectin catabolic process	IDA
PL1	Q5AVN4	Emericella	nidulans	GO:0046872	metal ion binding	IEA
PL1	Q5B297	Emericella	nidulans	GO:0000272	polysaccharide catabolic process	IEA
PL1	Q5B297	Emericella	nidulans	GO:0005576	extracellular region	IEA
PL1	Q5B297	Emericella	nidulans	GO:0007047	cellular cell wall organization	IEA
PL1	Q5B297	Emericella	nidulans	GO:0030570	pectate lyase activity	IEA
PL1	Q5B297	Emericella	nidulans	GO:0046872	metal ion binding	IEA
PL1	Q8P6Z9	Xanthomonas	campestris pv. campestris	GO:0016829	lyase activity	IEA
PL1	Q8PCR9	Xanthomonas	campestris pv. campestris	GO:0016829	lyase activity	IEA
PL1	B8E1U9	Dictyoglomus	turgidum DSM 6724	GO:0016829	lyase activity	IEA
PL1	B8E1V4	Dictyoglomus	turgidum DSM 6724	GO:0016829	lyase activity	IEA
PL1	B8E1V0	Dictyoglomus	turgidum DSM 6724	GO:0016829	lyase activity	IEA
PL1	O59939	Colletotrichum	gloeosporioides	GO:0005576	extracellular region	IEA
PL1	O59939	Colletotrichum	gloeosporioides	GO:0009405	pathogenesis	IEA
PL1	O59939	Colletotrichum	gloeosporioides	GO:0030570	pectate lyase activity	IEA
PL1	O59939	Colletotrichum	gloeosporioides	GO:0046872	metal ion binding	IEA
PL1	B8HAN3	Arthrobacter	chlorophenolicus A6	GO:0016829	lyase activity	IEA
PL1	B8HAN4	Arthrobacter	chlorophenolicus A6	GO:0005618	cell wall	IEA
PL1	B8HAN4	Arthrobacter	chlorophenolicus A6	GO:0030599	pectinesterase activity	IEA
PL1	B8HAN4	Arthrobacter	chlorophenolicus A6	GO:0042545	cell wall modification	IEA
PL1	B8H7X1	Arthrobacter	chlorophenolicus A6	GO:0016829	lyase activity	IEA
PL1	B8HEQ3	Arthrobacter	chlorophenolicus A6	GO:0016829	lyase activity	IEA
PL1	B8YPW4	Pectobacterium	carotovorum	GO:0030570	pectate lyase activity	IEA
PL1	B8YPW3	Pectobacterium	carotovorum	GO:0030570	pectate lyase activity	IEA
PL1	Q87XA5	Pseudomonas	syringae pv. tomato str. DC3000	GO:0016829	lyase activity	IEA
PL1	B8I4T1	Clostridium	cellulolyticum H10	GO:0000272	polysaccharide catabolic process	IEA
PL1	B8I4T1	Clostridium	cellulolyticum H10	GO:0016829	lyase activity	IEA
PL1	B8H3W5	Caulobacter	crescentus NA1000	GO:0016829	lyase activity	IEA
PL1	B9TU35	Populus	tremula x Populus tremuloides	GO:0030570	pectate lyase activity	IEA
PL1	C1JXM8	Zea	mays subsp. mays	GO:0030570	pectate lyase activity	IEA
PL1	C1JXQ0	Zea	luxurians	GO:0030570	pectate lyase activity	IEA
PL1	C1JXR2	Zea	mays subsp. mexicana	GO:0030570	pectate lyase activity	IEA
PL1	C1JXS5	Zea	mays subsp. parviglumis	GO:0030570	pectate lyase activity	IEA
PL1	C1JXT9	Tripsacum	sp. JRI-2009	GO:0030570	pectate lyase activity	IEA
PL1	Q9SVQ6	Arabidopsis	thaliana	GO:0030570	pectate lyase activity	IEA
PL1	Q9SVQ6	Arabidopsis	thaliana	GO:0046872	metal ion binding	IEA
PL1	Q00645	Emericella	nidulans	GO:0005576	extracellular region	IEA
PL1	Q00645	Emericella	nidulans	GO:0007047	cellular cell wall organization	IEA
PL1	Q00645	Emericella	nidulans	GO:0030570	pectate lyase activity	IEA
PL1	Q00645	Emericella	nidulans	GO:0045490	pectin catabolic process	IDA
PL1	Q00645	Emericella	nidulans	GO:0046872	metal ion binding	IEA
PL1	Q01172	Aspergillus	niger	GO:0000272	polysaccharide catabolic process	IEA
PL1	Q01172	Aspergillus	niger	GO:0005576	extracellular region	IEA
PL1	Q01172	Aspergillus	niger	GO:0007047	cellular cell wall organization	IEA
PL1	Q01172	Aspergillus	niger	GO:0047490	pectin lyase activity	IEA
PL1	Q00205	Aspergillus	niger	GO:0000272	polysaccharide catabolic process	IEA
PL1	Q00205	Aspergillus	niger	GO:0005576	extracellular region	IEA
PL1	Q00205	Aspergillus	niger	GO:0007047	cellular cell wall organization	IEA
PL1	Q00205	Aspergillus	niger	GO:0047490	pectin lyase activity	IEA
PL1	Q9WX56	Bacillus	sp.	GO:0016829	lyase activity	IEA
PL1	Q9XE02	Bacillus	sp.	GO:0016829	lyase activity	IEA
PL1	P39116	Bacillus	subtilis	GO:0005576	extracellular region	IEA
PL1	P39116	Bacillus	subtilis	GO:0030570	pectate lyase activity	IEA
PL1	P39116	Bacillus	subtilis	GO:0046872	metal ion binding	IEA
PL1	P94449	Bacillus	subtilis	GO:0005576	extracellular region	IEA
PL1	P94449	Bacillus	subtilis	GO:0047490	pectin lyase activity	IEA
PL1	Q00374	Colletotrichum	gloeosporioides	GO:0005576	extracellular region	IEA
PL1	Q00374	Colletotrichum	gloeosporioides	GO:0047490	pectin lyase activity	IEA
PL1	Q04085	Pectobacterium	carotovorum	GO:0030570	pectate lyase activity	IEA
PL1	Q04086	Pectobacterium	carotovorum	GO:0030570	pectate lyase activity	IEA
PL1	Q47467	Pectobacterium	carotovorum	GO:0016829	lyase activity	IEA
PL1	Q02726	Pectobacterium	carotovorum	GO:0047490	pectin lyase activity	IEA
PL1	Q47472	Erwinia	chrysanthemi	GO:0016829	lyase activity	IEA
PL1	Q9Z4J4	Erwinia	chrysanthemi	GO:0030570	pectate lyase activity	IEA
PL1	P94773	Erwinia	chrysanthemi	GO:0030570	pectate lyase activity	IEA
PL1	Q59420	Erwinia	chrysanthemi	GO:0030570	pectate lyase activity	IEA
PL1	Q94FT6	Fragaria	x ananassa	GO:0030570	pectate lyase activity	IEA
PL1	Q00893	Glomerella	cingulata	GO:0016829	lyase activity	IEA
PL1	Q9Y892	Colletotrichum	gloeosporioides f. sp. malvae	GO:0016829	lyase activity	IEA
PL1	Q9Y890	Colletotrichum	gloeosporioides f. sp. malvae	GO:0016829	lyase activity	IEA
PL1	Q9Y891	Colletotrichum	gloeosporioides f. sp. malvae	GO:0016829	lyase activity	IEA
PL1	P40973	Lilium	longiflorum	GO:0030570	pectate lyase activity	IEA
PL1	P40973	Lilium	longiflorum	GO:0046872	metal ion binding	IEA
PL1	Q40319	Medicago	sativa	GO:0030570	pectate lyase activity	IEA
PL1	Q43783	Musa	acuminata AAA Group	GO:0030570	pectate lyase activity	IEA
PL1	Q9SDW4	Musa	acuminata	GO:0016829	lyase activity	IEA
PL1	Q12639	Peyronellaea	pinodes	GO:0005576	extracellular region	IEA
PL1	Q12639	Peyronellaea	pinodes	GO:0047490	pectin lyase activity	IEA
PL1	P40972	Nicotiana	tabacum	GO:0030570	pectate lyase activity	IEA
PL1	P40972	Nicotiana	tabacum	GO:0046872	metal ion binding	IEA
PL1	Q04084	Nicotiana	tabacum	GO:0016829	lyase activity	IEA
PL1	Q51914	Pseudomonas	marginalis	GO:0016829	lyase activity	IEA
PL1	P72242	Pseudomonas	syringae pv. lachrymans	GO:0005576	extracellular region	IEA
PL1	P72242	Pseudomonas	syringae pv. lachrymans	GO:0030570	pectate lyase activity	IEA
PL1	P72242	Pseudomonas	syringae pv. lachrymans	GO:0046872	metal ion binding	IEA
PL1	Q9WYR4	Thermotoga	maritima	GO:0016829	lyase activity	IEA
PL1	Q56806	Xanthomonas	citri subsp. malvacearum	GO:0005576	extracellular region	IEA
PL1	Q56806	Xanthomonas	citri subsp. malvacearum	GO:0030570	pectate lyase activity	IEA
PL1	Q56806	Xanthomonas	citri subsp. malvacearum	GO:0046872	metal ion binding	IEA
PL1	Q43861	Zea	mays	GO:0030570	pectate lyase activity	IEA
PL1	Q43862	Zea	mays	GO:0030570	pectate lyase activity	IEA
PL1	Q9UUS4	Colletotrichum	gloeosporioides f. sp. malvae	GO:0004553	hydrolase activity, hydrolyzing O-glycosyl compounds	IEA
PL1	Q9UUS4	Colletotrichum	gloeosporioides f. sp. malvae	GO:0005576	extracellular region	IEA
PL1	Q9UUS4	Colletotrichum	gloeosporioides f. sp. malvae	GO:0005975	carbohydrate metabolic process	IEA
PL1	Q9UUS4	Colletotrichum	gloeosporioides f. sp. malvae	GO:0016829	lyase activity	IEA
PL1	Q9UUS4	Colletotrichum	gloeosporioides f. sp. malvae	GO:0030248	cellulose binding	IEA
PL1	Q9SF49	Arabidopsis	thaliana	GO:0016829	lyase activity	IEA
PL1	Q9M3D5	Arabidopsis	thaliana	GO:0016829	lyase activity	IEA
PL1	Q59419	Erwinia	chrysanthemi	GO:0030570	pectate lyase activity	IEA
PL1	Q9LTZ0	Arabidopsis	thaliana	GO:0030570	pectate lyase activity	IEA
PL1	Q9LTZ0	Arabidopsis	thaliana	GO:0046872	metal ion binding	IEA
PL1	Q9NDN1	Bacillus	sp. P-4-N	GO:0016829	lyase activity	IEA
PL1	Q9NDN2	Bacillus	sp. P-4-N	GO:0016829	lyase activity	IEA
PL1	Q9KGY6	Pseudoalteromonas	haloplanktis	GO:0030570	pectate lyase activity	IEA
PL1	Q9KGY5	Pseudoalteromonas	haloplanktis	GO:0005618	cell wall	IEA
PL1	Q9KGY5	Pseudoalteromonas	haloplanktis	GO:0016829	lyase activity	IEA
PL1	Q9KGY5	Pseudoalteromonas	haloplanktis	GO:0030599	pectinesterase activity	IEA
PL1	Q9KGY5	Pseudoalteromonas	haloplanktis	GO:0042545	cell wall modification	IEA
PL1	Q9FM66	Arabidopsis	thaliana	GO:0030570	pectate lyase activity	IEA
PL1	Q9FM66	Arabidopsis	thaliana	GO:0046872	metal ion binding	IEA
PL1	Q9LFP5	Arabidopsis	thaliana	GO:0030570	pectate lyase activity	IEA
PL1	Q9LFP5	Arabidopsis	thaliana	GO:0046872	metal ion binding	IEA
PL1	Q9C8G4	Arabidopsis	thaliana	GO:0030570	pectate lyase activity	IEA
PL1	Q9C8G4	Arabidopsis	thaliana	GO:0046872	metal ion binding	IEA
PL1	Q9LRM5	Arabidopsis	thaliana	GO:0030570	pectate lyase activity	IEA
PL1	Q9LRM5	Arabidopsis	thaliana	GO:0046872	metal ion binding	IEA
PL1	Q9C2Z0	Aspergillus	niger	GO:0005576	extracellular region	IEA
PL1	Q9C2Z0	Aspergillus	niger	GO:0007047	cellular cell wall organization	IEA
PL1	Q9C2Z0	Aspergillus	niger	GO:0030570	pectate lyase activity	IEA
PL1	Q9C2Z0	Aspergillus	niger	GO:0045490	pectin catabolic process	ISS
PL1	Q9C2Z0	Aspergillus	niger	GO:0046872	metal ion binding	IEA
PL1	Q9AJM4	Bacillus	sp. TS-47	GO:0016829	lyase activity	IEA
PL1	Q93RU6	Streptomyces	coelicolor	GO:0016829	lyase activity	IEA
PL1	Q8GCB2	Bacillus	licheniformis	GO:0030570	pectate lyase activity	IEA
PL1	Q7XDP5	Oryza	sativa Japonica Group	GO:0016829	lyase activity	IEA
PL1	Q93XJ1	Salix	gilgiana	GO:0016829	lyase activity	IEA
PL1	Q94FT5	Fragaria	x ananassa	GO:0016829	lyase activity	IEA
PL1	Q93J76	Streptomyces	coelicolor	GO:0016829	lyase activity	IEA
PL1	Q97KW2	Clostridium	acetobutylicum	GO:0016829	lyase activity	IEA
PL1	Q94B14	Vitis	vinifera	GO:0016829	lyase activity	IEA
PL1	Q93Z77	Arabidopsis	thaliana	GO:0016829	lyase activity	IEA
PL1	Q93Z77	Arabidopsis	thaliana	GO:0031225	anchored to membrane	TAS
PL1	A5FH37	Flavobacterium	johnsoniae UW101	GO:0016829	lyase activity	IEA
PL1	A5FGT3	Flavobacterium	johnsoniae UW101	GO:0016829	lyase activity	IEA
PL1	A5FGK8	Flavobacterium	johnsoniae UW101	GO:0016829	lyase activity	IEA
PL1	A5FCG6	Flavobacterium	johnsoniae UW101	GO:0016829	lyase activity	IEA
PL1	A5FCG8	Flavobacterium	johnsoniae UW101	GO:0016829	lyase activity	IEA
PL1	A5FCG0	Flavobacterium	johnsoniae UW101	GO:0016829	lyase activity	IEA
PL1	A5BAB1	Vitis	vinifera	GO:0030570	pectate lyase activity	IEA
PL1	A5BAB2	Vitis	vinifera	GO:0030570	pectate lyase activity	IEA
PL1	A5AIP1	Vitis	vinifera	GO:0030570	pectate lyase activity	IEA
PL1	A5ACS2	Vitis	vinifera	GO:0030570	pectate lyase activity	IEA
PL1	B0LAJ0	Fragaria	chiloensis	GO:0016829	lyase activity	IEA
PL1	A6L4E0	Bacteroides	vulgatus ATCC 8482	GO:0016829	lyase activity	IEA
PL1	A6L4E2	Bacteroides	vulgatus ATCC 8482	GO:0016829	lyase activity	IEA
PL1	A6UM89	Sinorhizobium	medicae WSM419	GO:0030570	pectate lyase activity	IEA
PL1	A6VRJ5	Marinomonas	sp. MWYL1	GO:0016829	lyase activity	IEA
PL1	A7Z2D0	Bacillus	amyloliquefaciens FZB42	GO:0030570	pectate lyase activity	IEA
PL1	A7ZAD5	Bacillus	amyloliquefaciens FZB42	GO:0047490	pectin lyase activity	IEA
PL1	A8F6B8	Thermotoga	lettingae TMO	GO:0016829	lyase activity	IEA
PL1	B3SXR0	Hevea	brasiliensis	GO:0016829	lyase activity	IEA
PL1	B3SXR1	Hevea	brasiliensis	GO:0016829	lyase activity	IEA
PL1	A8FIU6	Bacillus	pumilus SAFR-032	GO:0030570	pectate lyase activity	IEA
PL1	E0L8X8	Ruminococcus	albus 7	GO:0016829	lyase activity	IEA
PL1	C9NGX9	Streptomyces	flavogriseus ATCC 33331	GO:0016829	lyase activity	IEA
PL1	A0ZVS1	Pseudoalteromonas	haloplanktis	GO:0016829	lyase activity	IEA
PL1	A1R1E5	Arthrobacter	aurescens TC1	GO:0005618	cell wall	IEA
PL1	A1R1E5	Arthrobacter	aurescens TC1	GO:0016829	lyase activity	IEA
PL1	A1R1E5	Arthrobacter	aurescens TC1	GO:0030599	pectinesterase activity	IEA
PL1	A1R1E5	Arthrobacter	aurescens TC1	GO:0042545	cell wall modification	IEA
PL1	A1R1E6	Arthrobacter	aurescens TC1	GO:0005618	cell wall	IEA
PL1	A1R1E6	Arthrobacter	aurescens TC1	GO:0016829	lyase activity	IEA
PL1	A1R1E6	Arthrobacter	aurescens TC1	GO:0030599	pectinesterase activity	IEA
PL1	A1R1E6	Arthrobacter	aurescens TC1	GO:0042545	cell wall modification	IEA
PL1	A1TSQ3	Acidovorax	citrulli AAC00-1	GO:0016829	lyase activity	IEA
PL1	A1IIA7	Prunus	persica	GO:0016829	lyase activity	IEA
PL1	A1IIA8	Prunus	persica	GO:0016829	lyase activity	IEA
PL1	A2I7W3	Penicillium	citrinum	GO:0016829	lyase activity	IEA
PL1	A3DHF2	Clostridium	thermocellum ATCC 27405	GO:0000272	polysaccharide catabolic process	IEA
PL1	A3DHF2	Clostridium	thermocellum ATCC 27405	GO:0004553	hydrolase activity, hydrolyzing O-glycosyl compounds	IEA
PL1	A3DHF2	Clostridium	thermocellum ATCC 27405	GO:0016829	lyase activity	IEA
PL1	A3DHF2	Clostridium	thermocellum ATCC 27405	GO:0030246	carbohydrate binding	IEA
PL1	A3DJL9	Clostridium	thermocellum ATCC 27405	GO:0000272	polysaccharide catabolic process	IEA
PL1	A3DJL9	Clostridium	thermocellum ATCC 27405	GO:0004553	hydrolase activity, hydrolyzing O-glycosyl compounds	IEA
PL1	A3DJL9	Clostridium	thermocellum ATCC 27405	GO:0016829	lyase activity	IEA
PL1	A3DJL9	Clostridium	thermocellum ATCC 27405	GO:0030246	carbohydrate binding	IEA
PL1	A4GU24	Glycine	max	GO:0030570	pectate lyase activity	IEA
PL1	A4GU25	Glycine	max	GO:0030570	pectate lyase activity	IEA
PL1	A4GRK6	Bacillus	subtilis	GO:0016829	lyase activity	IEA
PL1	A2QFN7	Aspergillus	niger CBS 513.88	GO:0005576	extracellular region	IEA
PL1	A2QFN7	Aspergillus	niger CBS 513.88	GO:0007047	cellular cell wall organization	IEA
PL1	A2QFN7	Aspergillus	niger CBS 513.88	GO:0045490	pectin catabolic process	ISS
PL1	A2QFN7	Aspergillus	niger CBS 513.88	GO:0047490	pectin lyase activity	IEA
PL1	A2QV36	Aspergillus	niger CBS 513.88	GO:0005576	extracellular region	IEA
PL1	A2QV36	Aspergillus	niger CBS 513.88	GO:0007047	cellular cell wall organization	IEA
PL1	A2QV36	Aspergillus	niger CBS 513.88	GO:0030570	pectate lyase activity	IEA
PL1	A2QV36	Aspergillus	niger CBS 513.88	GO:0045490	pectin catabolic process	ISS
PL1	A2QV36	Aspergillus	niger CBS 513.88	GO:0046872	metal ion binding	IEA
PL1	A2QW65	Aspergillus	niger CBS 513.88	GO:0005576	extracellular region	IEA
PL1	A2QW65	Aspergillus	niger CBS 513.88	GO:0007047	cellular cell wall organization	IEA
PL1	A2QW65	Aspergillus	niger CBS 513.88	GO:0045490	pectin catabolic process	ISS
PL1	A2QW65	Aspergillus	niger CBS 513.88	GO:0047490	pectin lyase activity	IEA
PL1	A2R3I1	Aspergillus	niger CBS 513.88	GO:0005576	extracellular region	IEA
PL1	A2R3I1	Aspergillus	niger CBS 513.88	GO:0007047	cellular cell wall organization	IEA
PL1	A2R3I1	Aspergillus	niger CBS 513.88	GO:0045490	pectin catabolic process	ISS
PL1	A2R3I1	Aspergillus	niger CBS 513.88	GO:0047490	pectin lyase activity	IEA
PL1	A2R6A1	Aspergillus	niger CBS 513.88	GO:0005576	extracellular region	IEA
PL1	A2R6A1	Aspergillus	niger CBS 513.88	GO:0007047	cellular cell wall organization	IEA
PL1	A2R6A1	Aspergillus	niger CBS 513.88	GO:0045490	pectin catabolic process	ISS
PL1	A2R6A1	Aspergillus	niger CBS 513.88	GO:0047490	pectin lyase activity	IEA
PL1	A2RBL2	Aspergillus	niger CBS 513.88	GO:0005576	extracellular region	IEA
PL1	A2RBL2	Aspergillus	niger CBS 513.88	GO:0007047	cellular cell wall organization	IEA
PL1	A2RBL2	Aspergillus	niger CBS 513.88	GO:0045490	pectin catabolic process	ISS
PL1	A2RBL2	Aspergillus	niger CBS 513.88	GO:0047490	pectin lyase activity	IEA
PL1	C3K565	Pseudomonas	fluorescens SBW25	GO:0047490	pectin lyase activity	IEA
PL1	C3KAQ8	Pseudomonas	fluorescens SBW25	GO:0016829	lyase activity	IEA
PL1	C3KC59	Pseudomonas	fluorescens SBW25	GO:0016829	lyase activity	IEA
PL1	C4Z1X1	Eubacterium	eligens ATCC 27750	GO:0016829	lyase activity	IEA
PL1	C4Z0Y3	Eubacterium	eligens ATCC 27750	GO:0016829	lyase activity	IEA
PL1	C4Z0Y4	Eubacterium	eligens ATCC 27750	GO:0016829	lyase activity	IEA
PL1	C5BT62	Teredinibacter	turnerae T7901	GO:0004553	hydrolase activity, hydrolyzing O-glycosyl compounds	IEA
PL1	C5BT62	Teredinibacter	turnerae T7901	GO:0005576	extracellular region	IEA
PL1	C5BT62	Teredinibacter	turnerae T7901	GO:0005975	carbohydrate metabolic process	IEA
PL1	C5BT62	Teredinibacter	turnerae T7901	GO:0016829	lyase activity	IEA
PL1	C5BT62	Teredinibacter	turnerae T7901	GO:0030246	carbohydrate binding	IEA
PL1	C5BT62	Teredinibacter	turnerae T7901	GO:0004553	hydrolase activity, hydrolyzing O-glycosyl compounds	IEA
PL1	C5BT62	Teredinibacter	turnerae T7901	GO:0005576	extracellular region	IEA
PL1	C5BT62	Teredinibacter	turnerae T7901	GO:0005975	carbohydrate metabolic process	IEA
PL1	C5BT62	Teredinibacter	turnerae T7901	GO:0016829	lyase activity	IEA
PL1	C5BT62	Teredinibacter	turnerae T7901	GO:0030246	carbohydrate binding	IEA
PL1	C6C820	Dickeya	dadantii Ech703	GO:0016829	lyase activity	IEA
PL1	C6C822	Dickeya	dadantii Ech703	GO:0016829	lyase activity	IEA
PL1	C6CAP2	Dickeya	dadantii Ech703	GO:0016829	lyase activity	IEA
PL1	C6CE46	Dickeya	dadantii Ech703	GO:0016829	lyase activity	IEA
PL1	C6C821	Dickeya	dadantii Ech703	GO:0016829	lyase activity	IEA
PL1	C6CAP3	Dickeya	dadantii Ech703	GO:0016829	lyase activity	IEA
PL1	C6AQY7	Teredinibacter	turnerae T7901	GO:0016829	lyase activity	IEA
PL1	C6CH50	Dickeya	zeae Ech1591	GO:0016829	lyase activity	IEA
PL1	C6CNP1	Dickeya	zeae Ech1591	GO:0016829	lyase activity	IEA
PL1	C6CH51	Dickeya	zeae Ech1591	GO:0016829	lyase activity	IEA
PL1	C6CH49	Dickeya	zeae Ech1591	GO:0016829	lyase activity	IEA
PL1	C6CNP3	Dickeya	zeae Ech1591	GO:0016829	lyase activity	IEA
PL1	C6CNP2	Dickeya	zeae Ech1591	GO:0016829	lyase activity	IEA
PL1	C6CIM6	Dickeya	zeae Ech1591	GO:0016829	lyase activity	IEA
PL1	C6DGB2	Pectobacterium	carotovorum subsp. carotovorum PC1	GO:0016829	lyase activity	IEA
PL1	C6DGB0	Pectobacterium	carotovorum subsp. carotovorum PC1	GO:0016829	lyase activity	IEA
PL1	C6DGB1	Pectobacterium	carotovorum subsp. carotovorum PC1	GO:0016829	lyase activity	IEA
PL1	C6DGB3	Pectobacterium	carotovorum subsp. carotovorum PC1	GO:0016829	lyase activity	IEA
PL1	C6DD38	Pectobacterium	carotovorum subsp. carotovorum PC1	GO:0016829	lyase activity	IEA
PL1	C6DAQ8	Pectobacterium	carotovorum subsp. carotovorum PC1	GO:0016829	lyase activity	IEA
PL1	C6XQJ2	Hirschia	baltica ATCC 49814	GO:0016829	lyase activity	IEA
PL1	C6X1K4	Flavobacteriaceae	bacterium 3519-10	GO:0016829	lyase activity	IEA
PL1	C6WE53	Actinosynnema	mirum DSM 43827	GO:0016829	lyase activity	IEA
PL1	C6WEM5	Actinosynnema	mirum DSM 43827	GO:0016829	lyase activity	IEA
PL1	Q9K6B0	Bacillus	halodurans	GO:0016829	lyase activity	IEA
PL1	Q9KF01	Bacillus	halodurans	GO:0016829	lyase activity	IEA
PL1	Q8RVQ4	Musa	acuminata	GO:0016829	lyase activity	IEA
PL1	Q8RVQ3	Musa	acuminata	GO:0016829	lyase activity	IEA
PL1	Q8S345	Capsicum	annuum	GO:0016829	lyase activity	IEA
PL1	Q8NKE4	Penicillium	griseoroseum	GO:0016829	lyase activity	IEA
PL1	Q8NKE3	Penicillium	griseoroseum	GO:0016829	lyase activity	IEA
PL1	Q8NJK6	Aspergillus	niger	GO:0005576	extracellular region	IEA
PL1	Q8NJK6	Aspergillus	niger	GO:0007047	cellular cell wall organization	IEA
PL1	Q8NJK6	Aspergillus	niger	GO:0045490	pectin catabolic process	ISS
PL1	Q8NJK6	Aspergillus	niger	GO:0047490	pectin lyase activity	IEA
PL1	Q8L0S6	Bacillus	sp. P-2850	GO:0016829	lyase activity	IEA
PL1	Q84L63	Musa	acuminata	GO:0030570	pectate lyase activity	IEA
PL1	Q2TXS4	Aspergillus	oryzae	GO:0005576	extracellular region	IEA
PL1	Q2TXS4	Aspergillus	oryzae	GO:0007047	cellular cell wall organization	IEA
PL1	Q2TXS4	Aspergillus	oryzae	GO:0045490	pectin catabolic process	IDA
PL1	Q2TXS4	Aspergillus	oryzae	GO:0047490	pectin lyase activity	IEA
PL1	Q2TWM1	Aspergillus	oryzae	GO:0005576	extracellular region	IEA
PL1	Q2TWM1	Aspergillus	oryzae	GO:0007047	cellular cell wall organization	IEA
PL1	Q2TWM1	Aspergillus	oryzae	GO:0045490	pectin catabolic process	IDA
PL1	Q2TWM1	Aspergillus	oryzae	GO:0047490	pectin lyase activity	IEA
PL1	Q9SDW3	Musa	acuminata	GO:0016829	lyase activity	IEA
PL1	P0C1C2	Pectobacterium	carotovorum	GO:0005576	extracellular region	IEA
PL1	P0C1C2	Pectobacterium	carotovorum	GO:0030570	pectate lyase activity	IEA
PL1	P0C1C2	Pectobacterium	carotovorum	GO:0046872	metal ion binding	IEA
PL1	Q6CZT2	Pectobacterium	atrosepticum	GO:0005576	extracellular region	IEA
PL1	Q6CZT2	Pectobacterium	atrosepticum	GO:0030570	pectate lyase activity	IEA
PL1	Q6CZT2	Pectobacterium	atrosepticum	GO:0046872	metal ion binding	IEA
PL1	P0C1C3	Pectobacterium	carotovorum subsp. carotovorum	GO:0005576	extracellular region	IEA
PL1	P0C1C3	Pectobacterium	carotovorum subsp. carotovorum	GO:0030570	pectate lyase activity	IEA
PL1	P0C1C3	Pectobacterium	carotovorum subsp. carotovorum	GO:0046872	metal ion binding	IEA
PL1	P0C1A2	Erwinia	chrysanthemi	GO:0005576	extracellular region	IEA
PL1	P0C1A2	Erwinia	chrysanthemi	GO:0030570	pectate lyase activity	IEA
PL1	P0C1A2	Erwinia	chrysanthemi	GO:0046872	metal ion binding	IEA
PL1	P0C1A3	Dickeya	dadantii 3937	GO:0005576	extracellular region	IEA
PL1	P0C1A3	Dickeya	dadantii 3937	GO:0030570	pectate lyase activity	IEA
PL1	P0C1A3	Dickeya	dadantii 3937	GO:0046872	metal ion binding	IEA
PL1	P0C1A4	Erwinia	chrysanthemi	GO:0005576	extracellular region	IEA
PL1	P0C1A4	Erwinia	chrysanthemi	GO:0030570	pectate lyase activity	IEA
PL1	P0C1A4	Erwinia	chrysanthemi	GO:0046872	metal ion binding	IEA
PL1	P0C1A5	Dickeya	dadantii 3937	GO:0005576	extracellular region	IEA
PL1	P0C1A5	Dickeya	dadantii 3937	GO:0030570	pectate lyase activity	IEA
PL1	P0C1A5	Dickeya	dadantii 3937	GO:0046872	metal ion binding	IEA
PL1	Q6CZT4	Pectobacterium	atrosepticum	GO:0005576	extracellular region	IEA
PL1	Q6CZT4	Pectobacterium	atrosepticum	GO:0030570	pectate lyase activity	IEA
PL1	Q6CZT4	Pectobacterium	atrosepticum	GO:0046872	metal ion binding	IEA
PL1	P0C1C0	Pectobacterium	carotovorum	GO:0005576	extracellular region	IEA
PL1	P0C1C0	Pectobacterium	carotovorum	GO:0030570	pectate lyase activity	IEA
PL1	P0C1C0	Pectobacterium	carotovorum	GO:0046872	metal ion binding	IEA
PL1	P0C1C1	Pectobacterium	carotovorum	GO:0005576	extracellular region	IEA
PL1	P0C1C1	Pectobacterium	carotovorum	GO:0030570	pectate lyase activity	IEA
PL1	P0C1C1	Pectobacterium	carotovorum	GO:0046872	metal ion binding	IEA
PL1	Q6CZT3	Pectobacterium	atrosepticum	GO:0005576	extracellular region	IEA
PL1	Q6CZT3	Pectobacterium	atrosepticum	GO:0030570	pectate lyase activity	IEA
PL1	Q6CZT3	Pectobacterium	atrosepticum	GO:0046872	metal ion binding	IEA
PL1	O24159	Nicotiana	tabacum	GO:0030570	pectate lyase activity	IEA
PL1	O24416	Fragaria	x ananassa	GO:0030570	pectate lyase activity	IEA
PL1	O08454	Pseudonocardia	sp.	GO:0030570	pectate lyase activity	IEA
PL1	P0C1A4	Erwinia	chrysanthemi	GO:0005576	extracellular region	IEA
PL1	P0C1A4	Erwinia	chrysanthemi	GO:0030570	pectate lyase activity	IEA
PL1	P0C1A4	Erwinia	chrysanthemi	GO:0046872	metal ion binding	IEA
PL1	P0C1A2	Erwinia	chrysanthemi	GO:0005576	extracellular region	IEA
PL1	P0C1A2	Erwinia	chrysanthemi	GO:0030570	pectate lyase activity	IEA
PL1	P0C1A2	Erwinia	chrysanthemi	GO:0046872	metal ion binding	IEA
PL1	P0C1C2	Pectobacterium	carotovorum	GO:0005576	extracellular region	IEA
PL1	P0C1C2	Pectobacterium	carotovorum	GO:0030570	pectate lyase activity	IEA
PL1	P0C1C2	Pectobacterium	carotovorum	GO:0046872	metal ion binding	IEA
PL1	P0C1C1	Pectobacterium	carotovorum	GO:0005576	extracellular region	IEA
PL1	P0C1C1	Pectobacterium	carotovorum	GO:0030570	pectate lyase activity	IEA
PL1	P0C1C1	Pectobacterium	carotovorum	GO:0046872	metal ion binding	IEA
PL1	P0C1C0	Pectobacterium	carotovorum	GO:0005576	extracellular region	IEA
PL1	P0C1C0	Pectobacterium	carotovorum	GO:0030570	pectate lyase activity	IEA
PL1	P0C1C0	Pectobacterium	carotovorum	GO:0046872	metal ion binding	IEA
PL1	Q6LEQ4	Bacillus	sp. YA-14	GO:0016829	lyase activity	IEA
PL1	P0C1C3	Pectobacterium	carotovorum subsp. carotovorum	GO:0005576	extracellular region	IEA
PL1	P0C1C3	Pectobacterium	carotovorum subsp. carotovorum	GO:0030570	pectate lyase activity	IEA
PL1	P0C1C3	Pectobacterium	carotovorum subsp. carotovorum	GO:0046872	metal ion binding	IEA
PL1	Q5U1E6	Arabidopsis	thaliana	GO:0030570	pectate lyase activity	IEA
PL1	Q79AJ0	Erwinia	chrysanthemi	GO:0030570	pectate lyase activity	IEA
PL1	Q08A70	Arabidopsis	thaliana	GO:0030570	pectate lyase activity	IEA
PL1	Q680M0	Arabidopsis	thaliana	GO:0030570	pectate lyase activity	IEA
PL1	A1KXJ4	Elaeis	guineensis	GO:0030570	pectate lyase activity	IEA
PL1	A1KXJ5	Elaeis	guineensis	GO:0030570	pectate lyase activity	IEA
PL1	Q6U7H9	Malus	x domestica	GO:0016829	lyase activity	IEA
PL1	Q6U6I9	Brassica	napus	GO:0016829	lyase activity	IEA
PL1	A9B3W1	Herpetosiphon	aurantiacus ATCC 23779	GO:0004553	hydrolase activity, hydrolyzing O-glycosyl compounds	IEA
PL1	A9B3W1	Herpetosiphon	aurantiacus ATCC 23779	GO:0005975	carbohydrate metabolic process	IEA
PL1	A9B3W1	Herpetosiphon	aurantiacus ATCC 23779	GO:0030247	polysaccharide binding	IEA
PL1	A9KQS3	Clostridium	phytofermentans ISDg	GO:0016829	lyase activity	IEA
PL1	A9FFD6	Sorangium	cellulosum 'So ce 56'	GO:0030570	pectate lyase activity	IEA
PL1	A9FK19	Sorangium	cellulosum 'So ce 56'	GO:0016829	lyase activity	IEA
PL1	A9G8H7	Sorangium	cellulosum 'So ce 56'	GO:0030570	pectate lyase activity	IEA
PL1	A9GTX6	Sorangium	cellulosum 'So ce 56'	GO:0030570	pectate lyase activity	IEA
PL1	A9ZTF4	Streptomyces	thermocarboxydus	GO:0016829	lyase activity	IEA
PL1	B0FZ32	Bacillus	subtilis	GO:0016829	lyase activity	IEA
PL1	B0FZ33	Bacillus	amyloliquefaciens	GO:0016829	lyase activity	IEA
PL1	B1MZ07	Leuconostoc	citreum KM20	GO:0030570	pectate lyase activity	IEA
PL1	B1L969	Thermotoga	sp. RQ2	GO:0016829	lyase activity	IEA
PL1	B2AJ80	Cupriavidus	taiwanensis	GO:0030570	pectate lyase activity	IEA
PL1	B2AJ80	Cupriavidus	taiwanensis	GO:0047490	pectin lyase activity	IEA
PL1	B1ZP65	Opitutus	terrae PB90-1	GO:0016829	lyase activity	IEA
PL1	B1VNM2	Streptomyces	griseus subsp. griseus NBRC 13350	GO:0016829	lyase activity	IEA
PL1	B1VNM3	Streptomyces	griseus subsp. griseus NBRC 13350	GO:0016829	lyase activity	IEA
PL1	B2JXL3	Burkholderia	phymatum STM815	GO:0016829	lyase activity	IEA
PL1	B2ZFM0	Bacillus	pumilus	GO:0016829	lyase activity	IEA
PL1	Q6QEG1	Penicillium	expansum	GO:0016829	lyase activity	IEA
PL1	Q6H8B0	Oryza	sativa Japonica Group	GO:0030570	pectate lyase activity	IEA
PL1	Q65KV6	Bacillus	licheniformis ATCC 14580	GO:0016829	lyase activity	IEA
PL1	Q65G96	Bacillus	licheniformis ATCC 14580	GO:0016829	lyase activity	IEA
PL1	Q65DC2	Bacillus	licheniformis ATCC 14580	GO:0016740	transferase activity	IEA
PL1	Q65DC2	Bacillus	licheniformis ATCC 14580	GO:0016829	lyase activity	IEA
PL1	Q5VP63	Oryza	sativa Japonica Group	GO:0030570	pectate lyase activity	IEA
PL1	Q5VP91	Oryza	sativa Japonica Group	GO:0030570	pectate lyase activity	IEA
PL1	Q5MBK3	Aspergillus	niger	GO:0005576	extracellular region	IEA
PL1	Q5MBK3	Aspergillus	niger	GO:0007047	cellular cell wall organization	IEA
PL1	Q5MBK3	Aspergillus	niger	GO:0045490	pectin catabolic process	ISS
PL1	Q5MBK3	Aspergillus	niger	GO:0047490	pectin lyase activity	IEA
PL1	Q5WLW9	Bacillus	clausii KSM-K16	GO:0030570	pectate lyase activity	IEA
PL1	Q5END5	uncultured	bacterium	GO:0016829	lyase activity	IEA
PL1	Q5END4	uncultured	bacterium	GO:0016829	lyase activity	IEA
PL1	Q5END2	uncultured	bacterium	GO:0016829	lyase activity	IEA
PL1	Q5END1	uncultured	bacterium	GO:0016829	lyase activity	IEA
PL1	Q5END0	uncultured	bacterium	GO:0016829	lyase activity	IEA
PL1	Q5END3	Bacillus	halodurans	GO:0016829	lyase activity	IEA
PL1	Q4KSH8	Erwinia	chrysanthemi	GO:0016829	lyase activity	IEA
PL1	Q56XU8	Arabidopsis	thaliana	GO:0016829	lyase activity	IEA
PL1	Q52PJ2	Mangifera	indica	GO:0016829	lyase activity	IEA
PL1	Q4ZPA7	Pseudomonas	syringae pv. syringae B728a	GO:0016829	lyase activity	IEA
PL1	Q4UX56	Xanthomonas	campestris pv. campestris str. 8004	GO:0016829	lyase activity	IEA
PL1	Q4UQP1	Xanthomonas	campestris pv. campestris str. 8004	GO:0016829	lyase activity	IEA
PL1	Q4UQP0	Xanthomonas	campestris pv. campestris str. 8004	GO:0016829	lyase activity	IEA
PL1	Q4JRC0	Pseudomonas	viridiflava	GO:0016829	lyase activity	IEA
PL1	Q4JRB9	Pseudomonas	viridiflava	GO:0016829	lyase activity	IEA
PL1	Q4JRB8	Pseudomonas	viridiflava	GO:0016829	lyase activity	IEA
PL1	Q4JRB7	Pseudomonas	viridiflava	GO:0016829	lyase activity	IEA
PL1	Q4PNZ3	Glomerella	cingulata	GO:0016829	lyase activity	IEA
PL1	Q4JLV6	Gossypium	hirsutum	GO:0016829	lyase activity	IEA
PL1	Q48ER3	Pseudomonas	syringae pv. phaseolicola 1448A	GO:0047490	pectin lyase activity	IEA
PL1	Q48LP2	Pseudomonas	syringae pv. phaseolicola 1448A	GO:0047490	pectin lyase activity	IEA
PL1	Q47TM3	Thermobifida	fusca YX	GO:0016829	lyase activity	IEA
PL1	Q47MW8	Thermobifida	fusca YX	GO:0016829	lyase activity	IEA
PL1	Q3A4E5	Pelobacter	carbinolicus DSM 2380	GO:0007154	cell communication	IEA
PL1	Q3A4E5	Pelobacter	carbinolicus DSM 2380	GO:0016021	integral to membrane	IEA
PL1	Q3A4E5	Pelobacter	carbinolicus DSM 2380	GO:0016829	lyase activity	IEA
PL1	Q3A4E4	Pelobacter	carbinolicus DSM 2380	GO:0016829	lyase activity	IEA
PL1	Q3BSG3	Xanthomonas	campestris pv. vesicatoria str. 85-10	GO:0030570	pectate lyase activity	IEA
PL1	Q3BQV0	Xanthomonas	campestris pv. vesicatoria str. 85-10	GO:0030570	pectate lyase activity	IEA
PL1	Q3BP95	Xanthomonas	campestris pv. vesicatoria str. 85-10	GO:0030570	pectate lyase activity	IEA
PL1	Q2Z1Y4	Prunus	mume	GO:0016829	lyase activity	IEA
PL1	Q2SHE7	Hahella	chejuensis KCTC 2396	GO:0016829	lyase activity	IEA
PL1	Q2P7H5	Xanthomonas	oryzae pv. oryzae MAFF 311018	GO:0016829	lyase activity	IEA
PL1	Q2LPQ8	Syntrophus	aciditrophicus SB	GO:0016829	lyase activity	IEA
PL1	Q27U75	Eucalyptus	globulus subsp. globulus	GO:0016829	lyase activity	IEA
PL1	Q21M80	Saccharophagus	degradans 2-40	GO:0016829	lyase activity	IEA
PL1	Q21M75	Saccharophagus	degradans 2-40	GO:0016829	lyase activity	IEA
PL1	Q21M75	Saccharophagus	degradans 2-40	GO:0030246	carbohydrate binding	IEA
PL1	Q21M74	Saccharophagus	degradans 2-40	GO:0016829	lyase activity	IEA
PL1	Q21M74	Saccharophagus	degradans 2-40	GO:0030246	carbohydrate binding	IEA
PL1	Q21M74	Saccharophagus	degradans 2-40	GO:0016829	lyase activity	IEA
PL1	Q21M74	Saccharophagus	degradans 2-40	GO:0030246	carbohydrate binding	IEA
PL1	Q21M69	Saccharophagus	degradans 2-40	GO:0016829	lyase activity	IEA
PL1	Q21IB2	Saccharophagus	degradans 2-40	GO:0016829	lyase activity	IEA
PL1	Q21IA8	Saccharophagus	degradans 2-40	GO:0004553	hydrolase activity, hydrolyzing O-glycosyl compounds	IEA
PL1	Q21IA8	Saccharophagus	degradans 2-40	GO:0005975	carbohydrate metabolic process	IEA
PL1	Q21IA8	Saccharophagus	degradans 2-40	GO:0016829	lyase activity	IEA
PL1	Q21IA8	Saccharophagus	degradans 2-40	GO:0030247	polysaccharide binding	IEA
PL1	Q21F26	Saccharophagus	degradans 2-40	GO:0016829	lyase activity	IEA
PL1	Q21DU3	Saccharophagus	degradans 2-40	GO:0016829	lyase activity	IEA
PL1	Q21DU3	Saccharophagus	degradans 2-40	GO:0030246	carbohydrate binding	IEA
PL1	Q1G403	Erwinia	sp. BTC105	GO:0016829	lyase activity	IEA
PL1	Q11VX9	Cytophaga	hutchinsonii ATCC 33406	GO:0008152	metabolic process	IEA
PL1	Q11VX9	Cytophaga	hutchinsonii ATCC 33406	GO:0016798	hydrolase activity, acting on glycosyl bonds	IEA
PL1	Q11VX9	Cytophaga	hutchinsonii ATCC 33406	GO:0016829	lyase activity	IEA
PL1	Q0PH38	Penicillium	occitanis	GO:0016829	lyase activity	IEA
PL1	Q0DEM8	Oryza	sativa Japonica Group	GO:0030570	pectate lyase activity	IEA
PL1	Q5VP62	Oryza	sativa Japonica Group	GO:0016829	lyase activity	IEA
PL1	B2SPF8	Xanthomonas	oryzae pv. oryzae PXO99A	GO:0016829	lyase activity	IEA
PL1	B3GQR3	Aspergillus	niger	GO:0005576	extracellular region	IEA
PL1	B3GQR3	Aspergillus	niger	GO:0007047	cellular cell wall organization	IEA
PL1	B3GQR3	Aspergillus	niger	GO:0045490	pectin catabolic process	ISS
PL1	B3GQR3	Aspergillus	niger	GO:0047490	pectin lyase activity	IEA
PL1	B3PFC8	Cellvibrio	japonicus Ueda107	GO:0030570	pectate lyase activity	IEA
PL1	B3PDR7	Cellvibrio	japonicus Ueda107	GO:0030570	pectate lyase activity	IEA
PL1	B3PFC9	Cellvibrio	japonicus Ueda107	GO:0030570	pectate lyase activity	IEA
PL1	B3PFC6	Cellvibrio	japonicus Ueda107	GO:0030570	pectate lyase activity	IEA
PL1	B3PJ22	Cellvibrio	japonicus Ueda107	GO:0030246	carbohydrate binding	IEA
PL1	B3PJ22	Cellvibrio	japonicus Ueda107	GO:0030570	pectate lyase activity	IEA
PL1	B3PFD7	Cellvibrio	japonicus Ueda107	GO:0030570	pectate lyase activity	IEA
PL1	B3PCG0	Cellvibrio	japonicus Ueda107	GO:0030570	pectate lyase activity	IEA
PL1	B3Q3Q1	Rhizobium	etli CIAT 652	GO:0016829	lyase activity	IEA
PL1	B5A7K0	Manilkara	zapota	GO:0016829	lyase activity	IEA
PL1	B4FZ74	Zea	mays	GO:0030570	pectate lyase activity	IEA
PL1	B5THQ3	Pectobacterium	carotovorum	GO:0030570	pectate lyase activity	IEA
PL1	B5YCE0	Dictyoglomus	thermophilum H-6-12	GO:0016829	lyase activity	IEA
PL1	B5LZ76	Bacillus	subtilis	GO:0016829	lyase activity	IEA
PL1	B5LZ75	Bacillus	amyloliquefaciens	GO:0016829	lyase activity	IEA
PL1	B5THQ2	Pectobacterium	carotovorum	GO:0016829	lyase activity	IEA
PL1	B6TPL1	Zea	mays	GO:0030570	pectate lyase activity	IEA
PL1	B6TSP4	Zea	mays	GO:0030570	pectate lyase activity	IEA
PL1	B6SSS1	Zea	mays	GO:0016829	lyase activity	IEA
PL1	B6SWR0	Zea	mays	GO:0016829	lyase activity	IEA
PL1	B6TJY9	Zea	mays	GO:0016829	lyase activity	IEA
PL1	A5FKK5	Flavobacterium	johnsoniae UW101	GO:0016829	lyase activity	IEA
PL1	Q0Q2I1	Carica	papaya	GO:0016829	lyase activity	IEA
PL1	D2CGN4	Citrus	unshiu	GO:0016829	lyase activity	IEA
PL1	D2CGN5	Citrus	unshiu	GO:0016829	lyase activity	IEA
PL1	D2BU73	Dickeya	dadantii Ech586	GO:0016829	lyase activity	IEA
PL1	D2BY28	Dickeya	dadantii Ech586	GO:0016829	lyase activity	IEA
PL1	D2BY26	Dickeya	dadantii Ech586	GO:0016829	lyase activity	IEA
PL1	D2BU71	Dickeya	dadantii Ech586	GO:0016829	lyase activity	IEA
PL1	D2BU72	Dickeya	dadantii Ech586	GO:0016829	lyase activity	IEA
PL1	D2BY27	Dickeya	dadantii Ech586	GO:0016829	lyase activity	IEA
PL1	D2AQE2	Streptosporangium	roseum DSM 43021	GO:0016829	lyase activity	IEA
PL1	D2B793	Streptosporangium	roseum DSM 43021	GO:0016829	lyase activity	IEA
PL1	D2KFP9	Cellulosilyticum	ruminicola	GO:0016829	lyase activity	IEA
PL1	D2KFQ1	Cellulosilyticum	ruminicola	GO:0005618	cell wall	IEA
PL1	D2KFQ1	Cellulosilyticum	ruminicola	GO:0030599	pectinesterase activity	IEA
PL1	D2KFQ1	Cellulosilyticum	ruminicola	GO:0042545	cell wall modification	IEA
PL1	D2S1K4	Haloterrigena	turkmenica DSM 5511	GO:0005529	sugar binding	IEA
PL1	D3JTC2	Paenibacillus	amylolyticus	GO:0016829	lyase activity	IEA
PL1	D3IZZ5	Gossypium	barbadense	GO:0016829	lyase activity	IEA
PL1	D3IZZ1	Gossypium	herbaceum	GO:0016829	lyase activity	IEA
PL1	D3IZZ2	Gossypium	raimondii	GO:0016829	lyase activity	IEA
PL1	D4NXR8	Prunus	persica	GO:0016829	lyase activity	IEA
PL1	D4IAA6	Erwinia	amylovora ATCC 49946	GO:0047490	pectin lyase activity	IEA
PL1	D4HWC7	Erwinia	amylovora CFBP1430	GO:0047490	pectin lyase activity	IEA
PL1	D4IL58	Alistipes	shahii WAL 8301	GO:0030570	pectate lyase activity	IEA
PL1	D4QD73	Dianthus	caryophyllus	GO:0016829	lyase activity	IEA
PL1	D4LB72	Ruminococcus	sp. 18P13	GO:0000272	polysaccharide catabolic process	IEA
PL1	D4LB72	Ruminococcus	sp. 18P13	GO:0016829	lyase activity	IEA
PL1	D4LCH8	Ruminococcus	sp. 18P13	GO:0000272	polysaccharide catabolic process	IEA
PL1	D4LCH8	Ruminococcus	sp. 18P13	GO:0016829	lyase activity	IEA
PL1	D4LD20	Ruminococcus	sp. 18P13	GO:0000272	polysaccharide catabolic process	IEA
PL1	D4LD20	Ruminococcus	sp. 18P13	GO:0004553	hydrolase activity, hydrolyzing O-glycosyl compounds	IEA
PL1	D4LD20	Ruminococcus	sp. 18P13	GO:0004601	peroxidase activity	IEA
PL1	D4LD20	Ruminococcus	sp. 18P13	GO:0006979	response to oxidative stress	IEA
PL1	D4LD20	Ruminococcus	sp. 18P13	GO:0020037	heme binding	IEA
PL1	D4LD20	Ruminococcus	sp. 18P13	GO:0055114	oxidation-reduction process	IEA
PL1	D4LD22	Ruminococcus	sp. 18P13	GO:0000272	polysaccharide catabolic process	IEA
PL1	D4LD22	Ruminococcus	sp. 18P13	GO:0004553	hydrolase activity, hydrolyzing O-glycosyl compounds	IEA
PL1	D4LD22	Ruminococcus	sp. 18P13	GO:0005529	sugar binding	IEA
PL1	D4LDF6	Ruminococcus	sp. 18P13	GO:0000272	polysaccharide catabolic process	IEA
PL1	D4LDF6	Ruminococcus	sp. 18P13	GO:0016829	lyase activity	IEA
PL10	D5EU83	Prevotella	ruminicola 23	GO:0030570	pectate lyase activity	IEA
PL10	D6D861	Bacteroides	xylanisolvens XB1A	GO:0016829	lyase activity	IEA
PL10	D5SWJ8	Planctomyces	limnophilus DSM 3776	GO:0016829	lyase activity	IEA
PL10	C6X1K0	Flavobacteriaceae	bacterium 3519-10	GO:0005618	cell wall	IEA
PL10	C6X1K0	Flavobacteriaceae	bacterium 3519-10	GO:0016829	lyase activity	IEA
PL10	C6X1K0	Flavobacteriaceae	bacterium 3519-10	GO:0030599	pectinesterase activity	IEA
PL10	C6X1K0	Flavobacteriaceae	bacterium 3519-10	GO:0042545	cell wall modification	IEA
PL10	C9RMR2	Fibrobacter	succinogenes subsp. succinogenes S85	GO:0016829	lyase activity	IEA
PL10	C9RMR2	Fibrobacter	succinogenes subsp. succinogenes S85	GO:0030246	carbohydrate binding	IEA
PL10	D8WN00	Paenibacillus	campinasensis	GO:0016829	lyase activity	IEA
PL10	D8VN67	uncultured	organism	GO:0016829	lyase activity	IEA
PL10	D8VN67	uncultured	organism	GO:0030246	carbohydrate binding	IEA
PL10	D9QNL0	Brevundimonas	subvibrioides ATCC 15264	GO:0016829	lyase activity	IEA
PL10	D9QNL9	Brevundimonas	subvibrioides ATCC 15264	GO:0016829	lyase activity	IEA
PL10	D9QFG0	Brevundimonas	subvibrioides ATCC 15264	GO:0016829	lyase activity	IEA
PL10	D9STR9	Clostridium	cellulovorans 743B	GO:0016829	lyase activity	IEA
PL10	D9SKT2	Clostridium	cellulovorans 743B	GO:0016829	lyase activity	IEA
PL10	C5SLP9	Asticcacaulis	excentricus CB 48	GO:0016829	lyase activity	IEA
PL10	C5SNL3	Asticcacaulis	excentricus CB 48	GO:0016829	lyase activity	IEA
PL10	C5SNF1	Asticcacaulis	excentricus CB 48	GO:0016829	lyase activity	IEA
PL10	E0L8I5	Ruminococcus	albus 7	GO:0005618	cell wall	IEA
PL10	E0L8I5	Ruminococcus	albus 7	GO:0016829	lyase activity	IEA
PL10	E0L8I5	Ruminococcus	albus 7	GO:0030599	pectinesterase activity	IEA
PL10	E0L8I5	Ruminococcus	albus 7	GO:0042545	cell wall modification	IEA
PL10	A5FCF0	Flavobacterium	johnsoniae UW101	GO:0016829	lyase activity	IEA
PL10	A5FC12	Flavobacterium	johnsoniae UW101	GO:0005618	cell wall	IEA
PL10	A5FC12	Flavobacterium	johnsoniae UW101	GO:0016829	lyase activity	IEA
PL10	A5FC12	Flavobacterium	johnsoniae UW101	GO:0030599	pectinesterase activity	IEA
PL10	A5FC12	Flavobacterium	johnsoniae UW101	GO:0042545	cell wall modification	IEA
PL10	A6KZE3	Bacteroides	vulgatus ATCC 8482	GO:0016829	lyase activity	IEA
PL10	A6L1C5	Bacteroides	vulgatus ATCC 8482	GO:0016829	lyase activity	IEA
PL10	B8I0M6	Clostridium	cellulolyticum H10	GO:0000272	polysaccharide catabolic process	IEA
PL10	B8I0M6	Clostridium	cellulolyticum H10	GO:0004553	hydrolase activity, hydrolyzing O-glycosyl compounds	IEA
PL10	B8I0M6	Clostridium	cellulolyticum H10	GO:0016829	lyase activity	IEA
PL10	B8GX90	Caulobacter	crescentus NA1000	GO:0016829	lyase activity	IEA
PL10	Q9X592	Azospirillum	irakense	GO:0016829	lyase activity	IEA
PL10	Q9XDT2	Bacillus	sp. KSM-P15	GO:0016829	lyase activity	IEA
PL10	Q9F5V5	Bacillus	alcalophilus	GO:0016829	lyase activity	IEA
PL10	Q9F7L3	Cellvibrio	japonicus	GO:0004553	hydrolase activity, hydrolyzing O-glycosyl compounds	IEA
PL10	Q9F7L3	Cellvibrio	japonicus	GO:0005975	carbohydrate metabolic process	IEA
PL10	Q9F7L3	Cellvibrio	japonicus	GO:0016829	lyase activity	IEA
PL10	Q9F7L3	Cellvibrio	japonicus	GO:0030247	polysaccharide binding	IEA
PL10	B3PHN9	Cellvibrio	japonicus Ueda107	GO:0030570	pectate lyase activity	IEA
PL10	B3PI45	Cellvibrio	japonicus Ueda107	GO:0030570	pectate lyase activity	IEA
PL10	B3PDE6	Cellvibrio	japonicus Ueda107	GO:0004553	hydrolase activity, hydrolyzing O-glycosyl compounds	IEA
PL10	B3PDE6	Cellvibrio	japonicus Ueda107	GO:0005975	carbohydrate metabolic process	IEA
PL10	B3PDE6	Cellvibrio	japonicus Ueda107	GO:0030247	polysaccharide binding	IEA
PL10	B3PDE6	Cellvibrio	japonicus Ueda107	GO:0030570	pectate lyase activity	IEA
PL10	Q8RR73	Bacillus	sp. P-358	GO:0005618	cell wall	IEA
PL10	Q8RR73	Bacillus	sp. P-358	GO:0016829	lyase activity	IEA
PL10	Q8RR73	Bacillus	sp. P-358	GO:0030246	carbohydrate binding	IEA
PL10	Q8RR73	Bacillus	sp. P-358	GO:0030599	pectinesterase activity	IEA
PL10	Q8RR73	Bacillus	sp. P-358	GO:0042545	cell wall modification	IEA
PL10	Q7X0P2	Treponema	pectinovorum	GO:0016829	lyase activity	IEA
PL10	Q02A34	Candidatus	Solibacter usitatus Ellin6076	GO:0006629	lipid metabolic process	IEA
PL10	Q02A34	Candidatus	Solibacter usitatus Ellin6076	GO:0016788	hydrolase activity, acting on ester bonds	IEA
PL10	Q02A34	Candidatus	Solibacter usitatus Ellin6076	GO:0016829	lyase activity	IEA
PL10	C5CRS2	Variovorax	paradoxus S110	GO:0016829	lyase activity	IEA
PL10	C5BQP4	Teredinibacter	turnerae T7901	GO:0004553	hydrolase activity, hydrolyzing O-glycosyl compounds	IEA
PL10	C5BQP4	Teredinibacter	turnerae T7901	GO:0005975	carbohydrate metabolic process	IEA
PL10	C5BQP4	Teredinibacter	turnerae T7901	GO:0016829	lyase activity	IEA
PL10	C5BQP4	Teredinibacter	turnerae T7901	GO:0030247	polysaccharide binding	IEA
PL10	C6CEI7	Dickeya	zeae Ech1591	GO:0016829	lyase activity	IEA
PL10	C6XQW9	Hirschia	baltica ATCC 49814	GO:0016829	lyase activity	IEA
PL10	C6Y3U8	Pedobacter	heparinus DSM 2366	GO:0016829	lyase activity	IEA
PL10	Q21LW6	Saccharophagus	degradans 2-40	GO:0004553	hydrolase activity, hydrolyzing O-glycosyl compounds	IEA
PL10	Q21LW6	Saccharophagus	degradans 2-40	GO:0005975	carbohydrate metabolic process	IEA
PL10	Q21LW6	Saccharophagus	degradans 2-40	GO:0016829	lyase activity	IEA
PL10	Q21LW6	Saccharophagus	degradans 2-40	GO:0030247	polysaccharide binding	IEA
PL10	Q21GH5	Saccharophagus	degradans 2-40	GO:0016829	lyase activity	IEA
PL10	Q21GH5	Saccharophagus	degradans 2-40	GO:0030246	carbohydrate binding	IEA
PL10	A9LGW4	uncultured	planctomycete 3FN	GO:0030570	pectate lyase activity	IEA
PL10	B1ZR03	Opitutus	terrae PB90-1	GO:0016829	lyase activity	IEA
PL10	Q5WIX6	Bacillus	clausii KSM-K16	GO:0030570	pectate lyase activity	IEA
PL10	Q5ENC9	uncultured	bacterium	GO:0004553	hydrolase activity, hydrolyzing O-glycosyl compounds	IEA
PL10	Q5ENC9	uncultured	bacterium	GO:0005975	carbohydrate metabolic process	IEA
PL10	Q5ENC9	uncultured	bacterium	GO:0016829	lyase activity	IEA
PL10	Q5ENC9	uncultured	bacterium	GO:0030247	polysaccharide binding	IEA
PL10	Q5ENC8	uncultured	bacterium	GO:0004553	hydrolase activity, hydrolyzing O-glycosyl compounds	IEA
PL10	Q5ENC8	uncultured	bacterium	GO:0005975	carbohydrate metabolic process	IEA
PL10	Q5ENC8	uncultured	bacterium	GO:0016829	lyase activity	IEA
PL10	Q5ENC8	uncultured	bacterium	GO:0030247	polysaccharide binding	IEA
PL10	Q5ENC7	uncultured	bacterium	GO:0016829	lyase activity	IEA
PL10	Q5ENC7	uncultured	bacterium	GO:0030246	carbohydrate binding	IEA
PL10	Q5ENC6	uncultured	bacterium	GO:0016829	lyase activity	IEA
PL10	Q5ENC5	uncultured	bacterium	GO:0016829	lyase activity	IEA
PL10	Q5ENC4	uncultured	bacterium	GO:0016829	lyase activity	IEA
PL10	Q5ENC3	uncultured	bacterium	GO:0016829	lyase activity	IEA
PL10	Q5ENC2	uncultured	bacterium	GO:0016829	lyase activity	IEA
PL10	Q5ENC1	uncultured	bacterium	GO:0016829	lyase activity	IEA
PL10	Q5ENC0	uncultured	bacterium	GO:0016829	lyase activity	IEA
PL10	Q5ENB9	uncultured	bacterium	GO:0016829	lyase activity	IEA
PL10	Q5ENB8	uncultured	bacterium	GO:0016829	lyase activity	IEA
PL10	Q5ENB7	uncultured	bacterium	GO:0016829	lyase activity	IEA
PL10	Q5ENB6	uncultured	bacterium	GO:0016829	lyase activity	IEA
PL10	Q5ENB4	uncultured	bacterium	GO:0016829	lyase activity	IEA
PL10	Q5ENB2	uncultured	bacterium	GO:0016829	lyase activity	IEA
PL10	Q5ENB1	uncultured	bacterium	GO:0016829	lyase activity	IEA
PL10	Q5ENB0	uncultured	bacterium	GO:0016829	lyase activity	IEA
PL10	Q5ENA9	uncultured	bacterium	GO:0016829	lyase activity	IEA
PL10	Q5ENA8	uncultured	bacterium	GO:0016829	lyase activity	IEA
PL10	Q5ENA7	uncultured	bacterium	GO:0016829	lyase activity	IEA
PL10	Q5ENA6	uncultured	bacterium	GO:0016829	lyase activity	IEA
PL10	Q5ENA5	uncultured	bacterium	GO:0016829	lyase activity	IEA
PL10	Q5ENA4	uncultured	bacterium	GO:0016829	lyase activity	IEA
PL10	Q5ENA3	uncultured	bacterium	GO:0016829	lyase activity	IEA
PL10	Q5ENA2	uncultured	bacterium	GO:0016829	lyase activity	IEA
PL10	Q5ENA1	uncultured	bacterium	GO:0016829	lyase activity	IEA
PL10	Q5ENA0	uncultured	bacterium	GO:0016829	lyase activity	IEA
PL10	Q5EN99	uncultured	bacterium	GO:0016829	lyase activity	IEA
PL10	Q5EN98	uncultured	bacterium	GO:0016829	lyase activity	IEA
PL10	Q5EN97	uncultured	bacterium	GO:0016829	lyase activity	IEA
PL10	Q5EN96	uncultured	bacterium	GO:0016829	lyase activity	IEA
PL10	Q5EN95	uncultured	bacterium	GO:0016829	lyase activity	IEA
PL10	Q5EN94	uncultured	bacterium	GO:0016829	lyase activity	IEA
PL10	Q4V0F6	Xanthomonas	campestris pv. campestris str. 8004	GO:0016829	lyase activity	IEA
PL11	C5BQL8	Teredinibacter	turnerae T7901	GO:0004553	hydrolase activity, hydrolyzing O-glycosyl compounds	IEA
PL11	C5BQL8	Teredinibacter	turnerae T7901	GO:0005975	carbohydrate metabolic process	IEA
PL11	C5BQL8	Teredinibacter	turnerae T7901	GO:0016829	lyase activity	IEA
PL11	C5BQL8	Teredinibacter	turnerae T7901	GO:0030247	polysaccharide binding	IEA
PL11	C6D3X7	Paenibacillus	sp. JDR-2	GO:0004568	chitinase activity	IEA
PL11	C6D3X7	Paenibacillus	sp. JDR-2	GO:0006629	lipid metabolic process	IEA
PL11	C6D3X7	Paenibacillus	sp. JDR-2	GO:0016788	hydrolase activity, acting on ester bonds	IEA
PL11	A5FC35	Flavobacterium	johnsoniae UW101	GO:0016829	lyase activity	IEA
PL11	A6KWR6	Bacteroides	vulgatus ATCC 8482	GO:0016829	lyase activity	IEA
PL11	A6KWS5	Bacteroides	vulgatus ATCC 8482	GO:0016829	lyase activity	IEA
PL11	A6KWU0	Bacteroides	vulgatus ATCC 8482	GO:0016829	lyase activity	IEA
PL11	C8VPS7	Aspergillus	nidulans FGSC A4	GO:0016829	lyase activity	IEA
PL11	B8I5Y4	Clostridium	cellulolyticum H10	GO:0000272	polysaccharide catabolic process	IEA
PL11	B8I5Y4	Clostridium	cellulolyticum H10	GO:0004553	hydrolase activity, hydrolyzing O-glycosyl compounds	IEA
PL11	B8I7W0	Clostridium	cellulolyticum H10	GO:0000272	polysaccharide catabolic process	IEA
PL11	B8I7W0	Clostridium	cellulolyticum H10	GO:0004553	hydrolase activity, hydrolyzing O-glycosyl compounds	IEA
PL11	B9MKT3	Caldicellulosiruptor	bescii DSM 6725	GO:0005975	carbohydrate metabolic process	IEA
PL11	B9MKT3	Caldicellulosiruptor	bescii DSM 6725	GO:0016162	cellulose 1,4-beta-cellobiosidase activity	IEA
PL11	B9MKT3	Caldicellulosiruptor	bescii DSM 6725	GO:0030246	carbohydrate binding	IEA
PL11	C9N2J7	Streptomyces	flavogriseus ATCC 33331	GO:0016787	hydrolase activity	IEA
PL11	Q65KY4	Bacillus	licheniformis ATCC 14580	GO:0016829	lyase activity	IEA
PL11	Q65KY1	Bacillus	licheniformis ATCC 14580	GO:0016829	lyase activity	IEA
PL11	Q47NC8	Thermobifida	fusca YX	GO:0016787	hydrolase activity	IEA
PL11	Q47NC7	Thermobifida	fusca YX	GO:0004553	hydrolase activity, hydrolyzing O-glycosyl compounds	IEA
PL11	Q47NC7	Thermobifida	fusca YX	GO:0005975	carbohydrate metabolic process	IEA
PL11	Q47NC7	Thermobifida	fusca YX	GO:0030247	polysaccharide binding	IEA
PL11	D1BAE5	Sanguibacter	keddieii DSM 10542	GO:0006629	lipid metabolic process	IEA
PL11	D1BAE5	Sanguibacter	keddieii DSM 10542	GO:0016788	hydrolase activity, acting on ester bonds	IEA
PL11	D4LDM2	Ruminococcus	sp. 18P13	GO:0000272	polysaccharide catabolic process	IEA
PL11	D4LDM2	Ruminococcus	sp. 18P13	GO:0030246	carbohydrate binding	IEA
PL11	D4L9K1	Ruminococcus	sp. 18P13	GO:0000272	polysaccharide catabolic process	IEA
PL11	D4L9K1	Ruminococcus	sp. 18P13	GO:0004553	hydrolase activity, hydrolyzing O-glycosyl compounds	IEA
PL11	D4L9K1	Ruminococcus	sp. 18P13	GO:0005529	sugar binding	IEA
PL11	D5UL44	Cellulomonas	flavigena DSM 20109	GO:0004553	hydrolase activity, hydrolyzing O-glycosyl compounds	IEA
PL11	D5UL44	Cellulomonas	flavigena DSM 20109	GO:0005975	carbohydrate metabolic process	IEA
PL11	D5UL44	Cellulomonas	flavigena DSM 20109	GO:0030247	polysaccharide binding	IEA
PL11	D6Y1X8	Thermobispora	bispora DSM 43833	GO:0004553	hydrolase activity, hydrolyzing O-glycosyl compounds	IEA
PL11	D6Y1X8	Thermobispora	bispora DSM 43833	GO:0005975	carbohydrate metabolic process	IEA
PL11	D6Y1X8	Thermobispora	bispora DSM 43833	GO:0030247	polysaccharide binding	IEA
PL11	D7B0G0	Nocardiopsis	dassonvillei subsp. dassonvillei DSM 43111	GO:0004553	hydrolase activity, hydrolyzing O-glycosyl compounds	IEA
PL11	D7B0G0	Nocardiopsis	dassonvillei subsp. dassonvillei DSM 43111	GO:0005975	carbohydrate metabolic process	IEA
PL11	D7B0G0	Nocardiopsis	dassonvillei subsp. dassonvillei DSM 43111	GO:0030247	polysaccharide binding	IEA
PL11	D7CEB5	Streptomyces	bingchenggensis BCW-1	GO:0016829	lyase activity	IEA
PL11	D9T606	Micromonospora	aurantiaca ATCC 27029	GO:0004553	hydrolase activity, hydrolyzing O-glycosyl compounds	IEA
PL11	D9T606	Micromonospora	aurantiaca ATCC 27029	GO:0005975	carbohydrate metabolic process	IEA
PL11	D9T606	Micromonospora	aurantiaca ATCC 27029	GO:0030247	polysaccharide binding	IEA
PL11	D9SQH5	Clostridium	cellulovorans 743B	GO:0000272	polysaccharide catabolic process	IEA
PL11	D9SQH5	Clostridium	cellulovorans 743B	GO:0004553	hydrolase activity, hydrolyzing O-glycosyl compounds	IEA
PL11	D9STT6	Clostridium	cellulovorans 743B	GO:0000272	polysaccharide catabolic process	IEA
PL11	D9STT6	Clostridium	cellulovorans 743B	GO:0004553	hydrolase activity, hydrolyzing O-glycosyl compounds	IEA
PL11	E0S2B8	Butyrivibrio	proteoclasticus B316	GO:0016787	hydrolase activity	IEA
PL11	E0TUV7	Bacillus	subtilis subsp. spizizenii str. W23	GO:0016829	lyase activity	IEA
PL11	E0TUV8	Bacillus	subtilis subsp. spizizenii str. W23	GO:0016829	lyase activity	IEA
PL11	D3C4E0	Micromonospora	sp. L5	GO:0004553	hydrolase activity, hydrolyzing O-glycosyl compounds	IEA
PL11	D3C4E0	Micromonospora	sp. L5	GO:0005975	carbohydrate metabolic process	IEA
PL11	D3C4E0	Micromonospora	sp. L5	GO:0030247	polysaccharide binding	IEA
PL11	A9B3W2	Herpetosiphon	aurantiacus ATCC 23779	GO:0004553	hydrolase activity, hydrolyzing O-glycosyl compounds	IEA
PL11	A9B3W2	Herpetosiphon	aurantiacus ATCC 23779	GO:0005975	carbohydrate metabolic process	IEA
PL11	A9B3W2	Herpetosiphon	aurantiacus ATCC 23779	GO:0030247	polysaccharide binding	IEA
PL11	B0RFL2	Clavibacter	michiganensis subsp. sepedonicus	GO:0016787	hydrolase activity	IEA
PL11	O31527	Bacillus	subtilis	GO:0005576	extracellular region	IEA
PL11	O31527	Bacillus	subtilis	GO:0007047	cellular cell wall organization	IEA
PL11	O31527	Bacillus	subtilis	GO:0016829	lyase activity	IEA
PL11	O31527	Bacillus	subtilis	GO:0046872	metal ion binding	IEA
PL11	O86724	Streptomyces	coelicolor	GO:0016787	hydrolase activity	IEA
PL11	Q9AF09	Cellvibrio	japonicus	GO:0004553	hydrolase activity, hydrolyzing O-glycosyl compounds	IEA
PL11	Q9AF09	Cellvibrio	japonicus	GO:0005975	carbohydrate metabolic process	IEA
PL11	Q9AF09	Cellvibrio	japonicus	GO:0016829	lyase activity	IEA
PL11	Q9AF09	Cellvibrio	japonicus	GO:0030247	polysaccharide binding	IEA
PL11	Q9EYQ1	Clostridium	cellulolyticum	GO:0000272	polysaccharide catabolic process	IEA
PL11	Q9EYQ1	Clostridium	cellulolyticum	GO:0004553	hydrolase activity, hydrolyzing O-glycosyl compounds	IEA
PL11	Q9AQG8	Caldicellulosiruptor	sp. Tok7B.1	GO:0016787	hydrolase activity	IEA
PL11	B3PGW4	Cellvibrio	japonicus Ueda107	GO:0004553	hydrolase activity, hydrolyzing O-glycosyl compounds	IEA
PL11	B3PGW4	Cellvibrio	japonicus Ueda107	GO:0005975	carbohydrate metabolic process	IEA
PL11	B3PGW4	Cellvibrio	japonicus Ueda107	GO:0016829	lyase activity	IEA
PL11	B3PGW4	Cellvibrio	japonicus Ueda107	GO:0030247	polysaccharide binding	IEA
PL11	C6WE73	Actinosynnema	mirum DSM 43827	GO:0004553	hydrolase activity, hydrolyzing O-glycosyl compounds	IEA
PL11	C6WE73	Actinosynnema	mirum DSM 43827	GO:0005975	carbohydrate metabolic process	IEA
PL11	C6WE73	Actinosynnema	mirum DSM 43827	GO:0030247	polysaccharide binding	IEA
PL11	C9ZEQ3	Streptomyces	scabiei 87.22	GO:0016787	hydrolase activity	IEA
PL11	C9RIX1	Fibrobacter	succinogenes subsp. succinogenes S85	GO:0016829	lyase activity	IEA
PL11	C9RLP8	Fibrobacter	succinogenes subsp. succinogenes S85	GO:0030246	carbohydrate binding	IEA
PL11	A3DC06	Clostridium	thermocellum ATCC 27405	GO:0000272	polysaccharide catabolic process	IEA
PL11	A3DC06	Clostridium	thermocellum ATCC 27405	GO:0004553	hydrolase activity, hydrolyzing O-glycosyl compounds	IEA
PL11	A3DC06	Clostridium	thermocellum ATCC 27405	GO:0030246	carbohydrate binding	IEA
PL11	Q21K69	Saccharophagus	degradans 2-40	GO:0004553	hydrolase activity, hydrolyzing O-glycosyl compounds	IEA
PL11	Q21K69	Saccharophagus	degradans 2-40	GO:0005975	carbohydrate metabolic process	IEA
PL11	Q21K69	Saccharophagus	degradans 2-40	GO:0016829	lyase activity	IEA
PL11	Q21K69	Saccharophagus	degradans 2-40	GO:0030247	polysaccharide binding	IEA
PL11	Q11VY4	Cytophaga	hutchinsonii ATCC 33406	GO:0008152	metabolic process	IEA
PL11	Q11VY4	Cytophaga	hutchinsonii ATCC 33406	GO:0016798	hydrolase activity, acting on glycosyl bonds	IEA
PL11	Q11VY4	Cytophaga	hutchinsonii ATCC 33406	GO:0016829	lyase activity	IEA
PL12	Q1JMQ2	Streptococcus	pyogenes MGAS9429	GO:0016829	lyase activity	IEA
PL12	Q1JCS6	Streptococcus	pyogenes MGAS2096	GO:0016829	lyase activity	IEA
PL12	Q1J7M4	Streptococcus	pyogenes MGAS10750	GO:0016829	lyase activity	IEA
PL12	D6ZQG9	Streptococcus	pneumoniae TCH8431/19A	GO:0016829	lyase activity	IEA
PL12	C1CCA3	Streptococcus	pneumoniae JJA	GO:0016829	lyase activity	IEA
PL12	C1AY56	Rhodococcus	opacus B4	GO:0042122	alginic acid catabolic process	IEA
PL12	C1AY56	Rhodococcus	opacus B4	GO:0042597	periplasmic space	IEA
PL12	C1AY56	Rhodococcus	opacus B4	GO:0045135	poly(beta-D-mannuronate) lyase activity	IEA
PL12	C6BSR2	Desulfovibrio	salexigens DSM 2638	GO:0042122	alginic acid catabolic process	IEA
PL12	C6BSR2	Desulfovibrio	salexigens DSM 2638	GO:0042597	periplasmic space	IEA
PL12	C6BSR2	Desulfovibrio	salexigens DSM 2638	GO:0045135	poly(beta-D-mannuronate) lyase activity	IEA
PL12	C5WFI0	Streptococcus	dysgalactiae subsp. equisimilis GGS_124	GO:0016829	lyase activity	IEA
PL12	C1CPK2	Streptococcus	pneumoniae Taiwan19F-14	GO:0016829	lyase activity	IEA
PL12	C1CIJ2	Streptococcus	pneumoniae P1031	GO:0016829	lyase activity	IEA
PL12	E0TRK8	Streptococcus	pneumoniae 670-6B	GO:0016829	lyase activity	IEA
PL12	A9KQ67	Clostridium	phytofermentans ISDg	GO:0042122	alginic acid catabolic process	IEA
PL12	A9KQ67	Clostridium	phytofermentans ISDg	GO:0042597	periplasmic space	IEA
PL12	A9KQ67	Clostridium	phytofermentans ISDg	GO:0045135	poly(beta-D-mannuronate) lyase activity	IEA
PL12	B1I947	Streptococcus	pneumoniae Hungary19A-6	GO:0016829	lyase activity	IEA
PL12	C1CBA6	Streptococcus	pneumoniae 70585	GO:0016829	lyase activity	IEA
PL12	C7RNQ9	Candidatus	Accumulibacter phosphatis clade IIA str. UW-1	GO:0042122	alginic acid catabolic process	IEA
PL12	C7RNQ9	Candidatus	Accumulibacter phosphatis clade IIA str. UW-1	GO:0042597	periplasmic space	IEA
PL12	C7RNQ9	Candidatus	Accumulibacter phosphatis clade IIA str. UW-1	GO:0045135	poly(beta-D-mannuronate) lyase activity	IEA
PL12	C9YYZ9	Streptomyces	scabiei 87.22	GO:0042122	alginic acid catabolic process	IEA
PL12	C9YYZ9	Streptomyces	scabiei 87.22	GO:0042597	periplasmic space	IEA
PL12	C9YYZ9	Streptomyces	scabiei 87.22	GO:0045135	poly(beta-D-mannuronate) lyase activity	IEA
PL12	Q59289	Pedobacter	heparinus	GO:0015021	heparin-sulfate lyase activity	IEA
PL12	Q9A0T7	Streptococcus	pyogenes serotype M1	GO:0016829	lyase activity	IEA
PL12	B3QVJ9	Chloroherpeton	thalassium ATCC 35110	GO:0042122	alginic acid catabolic process	IEA
PL12	B3QVJ9	Chloroherpeton	thalassium ATCC 35110	GO:0042597	periplasmic space	IEA
PL12	B3QVJ9	Chloroherpeton	thalassium ATCC 35110	GO:0045135	poly(beta-D-mannuronate) lyase activity	IEA
PL13	C6Y001	Pedobacter	heparinus DSM 2366	GO:0047488	heparin lyase activity	IEA
PL13	Q05819	Pedobacter	heparinus	GO:0008201	heparin binding	IEA
PL13	Q05819	Pedobacter	heparinus	GO:0042597	periplasmic space	IEA
PL13	Q05819	Pedobacter	heparinus	GO:0047488	heparin lyase activity	IEA
PL13	C6Y1P2	Pedobacter	heparinus DSM 2366	GO:0047488	heparin lyase activity	IEA
PL13	E1AP31	Bacteroides	stercoris	GO:0016829	lyase activity	IEA
PL13	B3U3D9	Pedobacter	heparinus	GO:0047488	heparin lyase activity	IEA
PL14	Q33DK4	Paramecium	bursaria Chlorella virus CVK2	GO:0004812	aminoacyl-tRNA ligase activity	IEA
PL14	Q25C77	Haliotis	discus hannai	GO:0016829	lyase activity	IEA
PL14	Q21DQ6	Saccharophagus	degradans 2-40	GO:0016829	lyase activity	IEA
PL14	Q11T53	Cytophaga	hutchinsonii ATCC 33406	GO:0016829	lyase activity	IEA
PL14	B6RB15	Haliotis	discus discus	GO:0016829	lyase activity	IEA
PL14	B6RB15	Haliotis	discus discus	GO:0030246	carbohydrate binding	IEA
PL14	B6RB16	Haliotis	discus discus	GO:0016829	lyase activity	IEA
PL14	B6RB16	Haliotis	discus discus	GO:0030246	carbohydrate binding	IEA
PL14	Q9QT64	Chlorella	virus	GO:0016829	lyase activity	IEA
PL14	Q76C78	Haliotis	discus hannai	GO:0016829	lyase activity	IEA
PL14	A4FB58	Saccharopolyspora	erythraea NRRL 2338	GO:0016829	lyase activity	IEA
PL15	Q5DWP2	Sphingomonas	sp. A1	GO:0016829	lyase activity	IEA
PL15	Q9KWT4	Sphingomonas	sp.	GO:0016829	lyase activity	IEA
PL15	A9CEJ9	Agrobacterium	tumefaciens str. C58	GO:0016829	lyase activity	IEA
PL16	Q8P2E9	Streptococcus	pyogenes serotype M18	GO:0004415	hyalurononglucosaminidase activity	IEA
PL16	Q8P2E9	Streptococcus	pyogenes serotype M18	GO:0045227	capsule polysaccharide biosynthetic process	IEA
PL16	Q8P1N7	Streptococcus	pyogenes serotype M18	GO:0004415	hyalurononglucosaminidase activity	IEA
PL16	Q8P1N7	Streptococcus	pyogenes serotype M18	GO:0045227	capsule polysaccharide biosynthetic process	IEA
PL16	Q8P0R1	Streptococcus	pyogenes serotype M18	GO:0004415	hyalurononglucosaminidase activity	IEA
PL16	Q8P0R1	Streptococcus	pyogenes serotype M18	GO:0045227	capsule polysaccharide biosynthetic process	IEA
PL16	Q8P0B1	Streptococcus	pyogenes serotype M18	GO:0004415	hyalurononglucosaminidase activity	IEA
PL16	Q8P0B1	Streptococcus	pyogenes serotype M18	GO:0045227	capsule polysaccharide biosynthetic process	IEA
PL16	Q8NZS7	Streptococcus	pyogenes serotype M18	GO:0004415	hyalurononglucosaminidase activity	IEA
PL16	Q8NZS7	Streptococcus	pyogenes serotype M18	GO:0045227	capsule polysaccharide biosynthetic process	IEA
PL16	Q8K6W4	Streptococcus	pyogenes serotype M3	GO:0004415	hyalurononglucosaminidase activity	IEA
PL16	Q8K6W4	Streptococcus	pyogenes serotype M3	GO:0045227	capsule polysaccharide biosynthetic process	IEA
PL16	Q938K0	Temperate	phage phiNIH1.1	GO:0004415	hyalurononglucosaminidase activity	IEA
PL16	Q938K0	Temperate	phage phiNIH1.1	GO:0045227	capsule polysaccharide biosynthetic process	IEA
PL16	B5XL86	Streptococcus	pyogenes NZ131	GO:0004415	hyalurononglucosaminidase activity	IEA
PL16	B5XL86	Streptococcus	pyogenes NZ131	GO:0045227	capsule polysaccharide biosynthetic process	IEA
PL16	B5XI75	Streptococcus	pyogenes NZ131	GO:0004415	hyalurononglucosaminidase activity	IEA
PL16	B5XI75	Streptococcus	pyogenes NZ131	GO:0045227	capsule polysaccharide biosynthetic process	IEA
PL16	C0M9W4	Streptococcus	equi subsp. equi 4047	GO:0004415	hyalurononglucosaminidase activity	IEA
PL16	C0M9W4	Streptococcus	equi subsp. equi 4047	GO:0045227	capsule polysaccharide biosynthetic process	IEA
PL16	Q54699	Streptococcus	pyogenes phage H10403	GO:0004415	hyalurononglucosaminidase activity	IEA
PL16	Q54699	Streptococcus	pyogenes phage H10403	GO:0045227	capsule polysaccharide biosynthetic process	IEA
PL16	Q99Z19	Streptococcus	pyogenes serotype M1	GO:0004415	hyalurononglucosaminidase activity	IEA
PL16	Q99Z19	Streptococcus	pyogenes serotype M1	GO:0045227	capsule polysaccharide biosynthetic process	IEA
PL16	Q99ZZ7	Streptococcus	pyogenes serotype M1	GO:0004415	hyalurononglucosaminidase activity	IEA
PL16	Q99ZZ7	Streptococcus	pyogenes serotype M1	GO:0045227	capsule polysaccharide biosynthetic process	IEA
PL16	Q1CQV7	Streptococcus	pyogenes MGAS9429	GO:0004415	hyalurononglucosaminidase activity	IEA
PL16	Q1CQV7	Streptococcus	pyogenes MGAS9429	GO:0045227	capsule polysaccharide biosynthetic process	IEA
PL16	Q1CQQ0	Streptococcus	pyogenes MGAS9429	GO:0004415	hyalurononglucosaminidase activity	IEA
PL16	Q1CQQ0	Streptococcus	pyogenes MGAS9429	GO:0045227	capsule polysaccharide biosynthetic process	IEA
PL16	Q1CQ53	Streptococcus	pyogenes MGAS10270	GO:0004415	hyalurononglucosaminidase activity	IEA
PL16	Q1CQ53	Streptococcus	pyogenes MGAS10270	GO:0045227	capsule polysaccharide biosynthetic process	IEA
PL16	Q1CPE4	Streptococcus	pyogenes MGAS10750	GO:0004415	hyalurononglucosaminidase activity	IEA
PL16	Q1CPE4	Streptococcus	pyogenes MGAS10750	GO:0045227	capsule polysaccharide biosynthetic process	IEA
PL16	Q1CP68	Streptococcus	pyogenes MGAS10750	GO:0004415	hyalurononglucosaminidase activity	IEA
PL16	Q1CP68	Streptococcus	pyogenes MGAS10750	GO:0045227	capsule polysaccharide biosynthetic process	IEA
PL16	A7J2A8	Streptococcus	phage P9	GO:0004415	hyalurononglucosaminidase activity	IEA
PL16	A7J2A8	Streptococcus	phage P9	GO:0045227	capsule polysaccharide biosynthetic process	IEA
PL16	A2RDD8	Streptococcus	pyogenes str. Manfredo	GO:0004415	hyalurononglucosaminidase activity	IEA
PL16	A2RDD8	Streptococcus	pyogenes str. Manfredo	GO:0045227	capsule polysaccharide biosynthetic process	IEA
PL16	A2RDT8	Streptococcus	pyogenes str. Manfredo	GO:0004415	hyalurononglucosaminidase activity	IEA
PL16	A2RDT8	Streptococcus	pyogenes str. Manfredo	GO:0045227	capsule polysaccharide biosynthetic process	IEA
PL16	A2RET0	Streptococcus	pyogenes str. Manfredo	GO:0004415	hyalurononglucosaminidase activity	IEA
PL16	A2RET0	Streptococcus	pyogenes str. Manfredo	GO:0045227	capsule polysaccharide biosynthetic process	IEA
PL17	Q07YH3	Shewanella	frigidimarina NCIMB 400	GO:0042122	alginic acid catabolic process	IEA
PL17	Q07YH3	Shewanella	frigidimarina NCIMB 400	GO:0042597	periplasmic space	IEA
PL17	Q07YH3	Shewanella	frigidimarina NCIMB 400	GO:0045135	poly(beta-D-mannuronate) lyase activity	IEA
PL17	Q0AT38	Maricaulis	maris MCS10	GO:0042122	alginic acid catabolic process	IEA
PL17	Q0AT38	Maricaulis	maris MCS10	GO:0042597	periplasmic space	IEA
PL17	Q0AT38	Maricaulis	maris MCS10	GO:0045135	poly(beta-D-mannuronate) lyase activity	IEA
PL17	Q01ZA9	Candidatus	Solibacter usitatus Ellin6076	GO:0042122	alginic acid catabolic process	IEA
PL17	Q01ZA9	Candidatus	Solibacter usitatus Ellin6076	GO:0042597	periplasmic space	IEA
PL17	Q01ZA9	Candidatus	Solibacter usitatus Ellin6076	GO:0045135	poly(beta-D-mannuronate) lyase activity	IEA
PL17	Q01QJ5	Candidatus	Solibacter usitatus Ellin6076	GO:0042122	alginic acid catabolic process	IEA
PL17	Q01QJ5	Candidatus	Solibacter usitatus Ellin6076	GO:0042597	periplasmic space	IEA
PL17	Q01QJ5	Candidatus	Solibacter usitatus Ellin6076	GO:0045135	poly(beta-D-mannuronate) lyase activity	IEA
PL17	A1JIZ0	Yersinia	enterocolitica subsp. enterocolitica 8081	GO:0042122	alginic acid catabolic process	IEA
PL17	A1JIZ0	Yersinia	enterocolitica subsp. enterocolitica 8081	GO:0042597	periplasmic space	IEA
PL17	A1JIZ0	Yersinia	enterocolitica subsp. enterocolitica 8081	GO:0045135	poly(beta-D-mannuronate) lyase activity	IEA
PL17	B2FSW8	Stenotrophomonas	maltophilia K279a	GO:0042122	alginic acid catabolic process	IEA
PL17	B2FSW8	Stenotrophomonas	maltophilia K279a	GO:0042597	periplasmic space	IEA
PL17	B2FSW8	Stenotrophomonas	maltophilia K279a	GO:0045135	poly(beta-D-mannuronate) lyase activity	IEA
PL17	B4SJL6	Stenotrophomonas	maltophilia R551-3	GO:0042122	alginic acid catabolic process	IEA
PL17	B4SJL6	Stenotrophomonas	maltophilia R551-3	GO:0042597	periplasmic space	IEA
PL17	B4SJL6	Stenotrophomonas	maltophilia R551-3	GO:0045135	poly(beta-D-mannuronate) lyase activity	IEA
PL17	O05937	Pseudomonas	sp.	GO:0042122	alginic acid catabolic process	IEA
PL17	O05937	Pseudomonas	sp.	GO:0042597	periplasmic space	IEA
PL17	O05937	Pseudomonas	sp.	GO:0045135	poly(beta-D-mannuronate) lyase activity	IEA
PL17	D3R9L4	Klebsiella	variicola At-22	GO:0042122	alginic acid catabolic process	IEA
PL17	D3R9L4	Klebsiella	variicola At-22	GO:0042597	periplasmic space	IEA
PL17	D3R9L4	Klebsiella	variicola At-22	GO:0045135	poly(beta-D-mannuronate) lyase activity	IEA
PL17	A9KI42	Clostridium	phytofermentans ISDg	GO:0042122	alginic acid catabolic process	IEA
PL17	A9KI42	Clostridium	phytofermentans ISDg	GO:0042597	periplasmic space	IEA
PL17	A9KI42	Clostridium	phytofermentans ISDg	GO:0045135	poly(beta-D-mannuronate) lyase activity	IEA
PL17	A9R5C4	Yersinia	pestis Angola	GO:0042122	alginic acid catabolic process	IEA
PL17	A9R5C4	Yersinia	pestis Angola	GO:0042597	periplasmic space	IEA
PL17	A9R5C4	Yersinia	pestis Angola	GO:0045135	poly(beta-D-mannuronate) lyase activity	IEA
PL17	B1JLW1	Yersinia	pseudotuberculosis YPIII	GO:0042122	alginic acid catabolic process	IEA
PL17	B1JLW1	Yersinia	pseudotuberculosis YPIII	GO:0042597	periplasmic space	IEA
PL17	B1JLW1	Yersinia	pseudotuberculosis YPIII	GO:0045135	poly(beta-D-mannuronate) lyase activity	IEA
PL17	B2K2S4	Yersinia	pseudotuberculosis PB1/+	GO:0042122	alginic acid catabolic process	IEA
PL17	B2K2S4	Yersinia	pseudotuberculosis PB1/+	GO:0042597	periplasmic space	IEA
PL17	B2K2S4	Yersinia	pseudotuberculosis PB1/+	GO:0045135	poly(beta-D-mannuronate) lyase activity	IEA
PL17	D5B3I7	Yersinia	pestis Z176003	GO:0042122	alginic acid catabolic process	IEA
PL17	D5B3I7	Yersinia	pestis Z176003	GO:0042597	periplasmic space	IEA
PL17	D5B3I7	Yersinia	pestis Z176003	GO:0045135	poly(beta-D-mannuronate) lyase activity	IEA
PL17	A3UA24	Croceibacter	atlanticus HTCC2559	GO:0042122	alginic acid catabolic process	IEA
PL17	A3UA24	Croceibacter	atlanticus HTCC2559	GO:0042597	periplasmic space	IEA
PL17	A3UA24	Croceibacter	atlanticus HTCC2559	GO:0045135	poly(beta-D-mannuronate) lyase activity	IEA
PL17	A4TQS9	Yersinia	pestis Pestoides F	GO:0042122	alginic acid catabolic process	IEA
PL17	A4TQS9	Yersinia	pestis Pestoides F	GO:0042597	periplasmic space	IEA
PL17	A4TQS9	Yersinia	pestis Pestoides F	GO:0045135	poly(beta-D-mannuronate) lyase activity	IEA
PL17	A7FMQ3	Yersinia	pseudotuberculosis IP 31758	GO:0042122	alginic acid catabolic process	IEA
PL17	A7FMQ3	Yersinia	pseudotuberculosis IP 31758	GO:0042597	periplasmic space	IEA
PL17	A7FMQ3	Yersinia	pseudotuberculosis IP 31758	GO:0045135	poly(beta-D-mannuronate) lyase activity	IEA
PL17	Q21FJ0	Saccharophagus	degradans 2-40	GO:0042122	alginic acid catabolic process	IEA
PL17	Q21FJ0	Saccharophagus	degradans 2-40	GO:0042597	periplasmic space	IEA
PL17	Q21FJ0	Saccharophagus	degradans 2-40	GO:0045135	poly(beta-D-mannuronate) lyase activity	IEA
PL17	Q1CM35	Yersinia	pestis Nepal516	GO:0042122	alginic acid catabolic process	IEA
PL17	Q1CM35	Yersinia	pestis Nepal516	GO:0042597	periplasmic space	IEA
PL17	Q1CM35	Yersinia	pestis Nepal516	GO:0045135	poly(beta-D-mannuronate) lyase activity	IEA
PL17	Q1C3N4	Yersinia	pestis Antiqua	GO:0042122	alginic acid catabolic process	IEA
PL17	Q1C3N4	Yersinia	pestis Antiqua	GO:0042597	periplasmic space	IEA
PL17	Q1C3N4	Yersinia	pestis Antiqua	GO:0045135	poly(beta-D-mannuronate) lyase activity	IEA
PL17	Q15PN5	Pseudoalteromonas	atlantica T6c	GO:0042122	alginic acid catabolic process	IEA
PL17	Q15PN5	Pseudoalteromonas	atlantica T6c	GO:0042597	periplasmic space	IEA
PL17	Q15PN5	Pseudoalteromonas	atlantica T6c	GO:0045135	poly(beta-D-mannuronate) lyase activity	IEA
PL17	B7VN35	Vibrio	splendidus LGP32	GO:0042122	alginic acid catabolic process	IEA
PL17	B7VN35	Vibrio	splendidus LGP32	GO:0042597	periplasmic space	IEA
PL17	B7VN35	Vibrio	splendidus LGP32	GO:0045135	poly(beta-D-mannuronate) lyase activity	IEA
PL17	B7VN36	Vibrio	splendidus LGP32	GO:0042122	alginic acid catabolic process	IEA
PL17	B7VN36	Vibrio	splendidus LGP32	GO:0042597	periplasmic space	IEA
PL17	B7VN36	Vibrio	splendidus LGP32	GO:0045135	poly(beta-D-mannuronate) lyase activity	IEA
PL17	D3EKY4	Paenibacillus	sp. Y412MC10	GO:0042122	alginic acid catabolic process	IEA
PL17	D3EKY4	Paenibacillus	sp. Y412MC10	GO:0042597	periplasmic space	IEA
PL17	D3EKY4	Paenibacillus	sp. Y412MC10	GO:0045135	poly(beta-D-mannuronate) lyase activity	IEA
PL17	D0MHU8	Rhodothermus	marinus DSM 4252	GO:0042122	alginic acid catabolic process	IEA
PL17	D0MHU8	Rhodothermus	marinus DSM 4252	GO:0042597	periplasmic space	IEA
PL17	D0MHU8	Rhodothermus	marinus DSM 4252	GO:0045135	poly(beta-D-mannuronate) lyase activity	IEA
PL17	D0JHH1	Yersinia	pestis D106004	GO:0042122	alginic acid catabolic process	IEA
PL17	D0JHH1	Yersinia	pestis D106004	GO:0042597	periplasmic space	IEA
PL17	D0JHH1	Yersinia	pestis D106004	GO:0045135	poly(beta-D-mannuronate) lyase activity	IEA
PL17	D0JRY8	Yersinia	pestis D182038	GO:0042122	alginic acid catabolic process	IEA
PL17	D0JRY8	Yersinia	pestis D182038	GO:0042597	periplasmic space	IEA
PL17	D0JRY8	Yersinia	pestis D182038	GO:0045135	poly(beta-D-mannuronate) lyase activity	IEA
PL17	Q3IH55	Pseudoalteromonas	haloplanktis TAC125	GO:0042122	alginic acid catabolic process	IEA
PL17	Q3IH55	Pseudoalteromonas	haloplanktis TAC125	GO:0042597	periplasmic space	IEA
PL17	Q3IH55	Pseudoalteromonas	haloplanktis TAC125	GO:0045135	poly(beta-D-mannuronate) lyase activity	IEA
PL17	C1DIT6	Azotobacter	vinelandii DJ	GO:0042122	alginic acid catabolic process	IEA
PL17	C1DIT6	Azotobacter	vinelandii DJ	GO:0042597	periplasmic space	IEA
PL17	C1DIT6	Azotobacter	vinelandii DJ	GO:0045135	poly(beta-D-mannuronate) lyase activity	IEA
PL17	C6XQE5	Hirschia	baltica ATCC 49814	GO:0042122	alginic acid catabolic process	IEA
PL17	C6XQE5	Hirschia	baltica ATCC 49814	GO:0042597	periplasmic space	IEA
PL17	C6XQE5	Hirschia	baltica ATCC 49814	GO:0045135	poly(beta-D-mannuronate) lyase activity	IEA
PL18	Q9Z6D6	Pseudoalteromonas	sp. IAM14594	GO:0045135	poly(beta-D-mannuronate) lyase activity	IEA
PL18	D1MX66	Pseudoalteromonas	atlantica	GO:0016829	lyase activity	IEA
PL18	Q21FK2	Saccharophagus	degradans 2-40	GO:0007155	cell adhesion	IEA
PL18	Q21FK2	Saccharophagus	degradans 2-40	GO:0016829	lyase activity	IEA
PL2	Q1CIE4	Yersinia	pestis Nepal516	GO:0005737	cytoplasm	IEA
PL2	Q1CIE4	Yersinia	pestis Nepal516	GO:0045490	pectin catabolic process	IEA
PL2	Q1CIE4	Yersinia	pestis Nepal516	GO:0047489	pectate disaccharide-lyase activity	IEA
PL2	Q1CDF9	Yersinia	pestis Nepal516	GO:0005737	cytoplasm	IEA
PL2	Q1CDF9	Yersinia	pestis Nepal516	GO:0030570	pectate lyase activity	IEA
PL2	Q1CDF9	Yersinia	pestis Nepal516	GO:0045490	pectin catabolic process	IEA
PL2	Q1C188	Yersinia	pestis Antiqua	GO:0005737	cytoplasm	IEA
PL2	Q1C188	Yersinia	pestis Antiqua	GO:0030570	pectate lyase activity	IEA
PL2	Q1C188	Yersinia	pestis Antiqua	GO:0045490	pectin catabolic process	IEA
PL2	A9R0C6	Yersinia	pestis Angola	GO:0005737	cytoplasm	IEA
PL2	A9R0C6	Yersinia	pestis Angola	GO:0016837	carbon-oxygen lyase activity, acting on polysaccharides	IEA
PL2	A9R0C6	Yersinia	pestis Angola	GO:0045490	pectin catabolic process	IEA
PL2	A9R5G9	Yersinia	pestis Angola	GO:0005737	cytoplasm	IEA
PL2	A9R5G9	Yersinia	pestis Angola	GO:0016837	carbon-oxygen lyase activity, acting on polysaccharides	IEA
PL2	A9R5G9	Yersinia	pestis Angola	GO:0045490	pectin catabolic process	IEA
PL2	B1JH79	Yersinia	pseudotuberculosis YPIII	GO:0005737	cytoplasm	IEA
PL2	B1JH79	Yersinia	pseudotuberculosis YPIII	GO:0030570	pectate lyase activity	IEA
PL2	B1JH79	Yersinia	pseudotuberculosis YPIII	GO:0045490	pectin catabolic process	IEA
PL2	B1JIZ9	Yersinia	pseudotuberculosis YPIII	GO:0005737	cytoplasm	IEA
PL2	B1JIZ9	Yersinia	pseudotuberculosis YPIII	GO:0045490	pectin catabolic process	IEA
PL2	B1JIZ9	Yersinia	pseudotuberculosis YPIII	GO:0047489	pectate disaccharide-lyase activity	IEA
PL2	B2K684	Yersinia	pseudotuberculosis PB1/+	GO:0005737	cytoplasm	IEA
PL2	B2K684	Yersinia	pseudotuberculosis PB1/+	GO:0045490	pectin catabolic process	IEA
PL2	B2K684	Yersinia	pseudotuberculosis PB1/+	GO:0047489	pectate disaccharide-lyase activity	IEA
PL2	B2K6M7	Yersinia	pseudotuberculosis PB1/+	GO:0005737	cytoplasm	IEA
PL2	B2K6M7	Yersinia	pseudotuberculosis PB1/+	GO:0030570	pectate lyase activity	IEA
PL2	B2K6M7	Yersinia	pseudotuberculosis PB1/+	GO:0045490	pectin catabolic process	IEA
PL2	C6C632	Dickeya	dadantii Ech703	GO:0005737	cytoplasm	IEA
PL2	C6C632	Dickeya	dadantii Ech703	GO:0045490	pectin catabolic process	IEA
PL2	C6C632	Dickeya	dadantii Ech703	GO:0047489	pectate disaccharide-lyase activity	IEA
PL2	C6CH07	Dickeya	zeae Ech1591	GO:0005737	cytoplasm	IEA
PL2	C6CH07	Dickeya	zeae Ech1591	GO:0045490	pectin catabolic process	IEA
PL2	C6CH07	Dickeya	zeae Ech1591	GO:0047489	pectate disaccharide-lyase activity	IEA
PL2	C6DG06	Pectobacterium	carotovorum subsp. carotovorum PC1	GO:0005737	cytoplasm	IEA
PL2	C6DG06	Pectobacterium	carotovorum subsp. carotovorum PC1	GO:0045490	pectin catabolic process	IEA
PL2	C6DG06	Pectobacterium	carotovorum subsp. carotovorum PC1	GO:0047489	pectate disaccharide-lyase activity	IEA
PL2	C6DI36	Pectobacterium	carotovorum subsp. carotovorum PC1	GO:0005737	cytoplasm	IEA
PL2	C6DI36	Pectobacterium	carotovorum subsp. carotovorum PC1	GO:0030570	pectate lyase activity	IEA
PL2	C6DI36	Pectobacterium	carotovorum subsp. carotovorum PC1	GO:0045490	pectin catabolic process	IEA
PL2	A1JMF0	Yersinia	enterocolitica subsp. enterocolitica 8081	GO:0005737	cytoplasm	IEA
PL2	A1JMF0	Yersinia	enterocolitica subsp. enterocolitica 8081	GO:0016837	carbon-oxygen lyase activity, acting on polysaccharides	IEA
PL2	A1JMF0	Yersinia	enterocolitica subsp. enterocolitica 8081	GO:0045490	pectin catabolic process	IEA
PL2	A1JSS8	Yersinia	enterocolitica subsp. enterocolitica 8081	GO:0005737	cytoplasm	IEA
PL2	A1JSS8	Yersinia	enterocolitica subsp. enterocolitica 8081	GO:0016837	carbon-oxygen lyase activity, acting on polysaccharides	IEA
PL2	A1JSS8	Yersinia	enterocolitica subsp. enterocolitica 8081	GO:0045490	pectin catabolic process	IEA
PL2	Q7MCK3	Vibrio	vulnificus YJ016	GO:0005737	cytoplasm	IEA
PL2	Q7MCK3	Vibrio	vulnificus YJ016	GO:0016837	carbon-oxygen lyase activity, acting on polysaccharides	IEA
PL2	Q7MCK3	Vibrio	vulnificus YJ016	GO:0045490	pectin catabolic process	IEA
PL2	D5B7L1	Yersinia	pestis Z176003	GO:0005737	cytoplasm	IEA
PL2	D5B7L1	Yersinia	pestis Z176003	GO:0016837	carbon-oxygen lyase activity, acting on polysaccharides	IEA
PL2	D5B7L1	Yersinia	pestis Z176003	GO:0045490	pectin catabolic process	IEA
PL2	D5B851	Yersinia	pestis Z176003	GO:0005737	cytoplasm	IEA
PL2	D5B851	Yersinia	pestis Z176003	GO:0016837	carbon-oxygen lyase activity, acting on polysaccharides	IEA
PL2	D5B851	Yersinia	pestis Z176003	GO:0045490	pectin catabolic process	IEA
PL2	D2BZC4	Dickeya	dadantii Ech586	GO:0005737	cytoplasm	IEA
PL2	D2BZC4	Dickeya	dadantii Ech586	GO:0045490	pectin catabolic process	IEA
PL2	D2BZC4	Dickeya	dadantii Ech586	GO:0047489	pectate disaccharide-lyase activity	IEA
PL2	D2S2G1	Haloterrigena	turkmenica DSM 5511	GO:0005737	cytoplasm	IEA
PL2	D2S2G1	Haloterrigena	turkmenica DSM 5511	GO:0030570	pectate lyase activity	IEA
PL2	D2S2G1	Haloterrigena	turkmenica DSM 5511	GO:0045490	pectin catabolic process	IEA
PL2	A4TLE8	Yersinia	pestis Pestoides F	GO:0005737	cytoplasm	IEA
PL2	A4TLE8	Yersinia	pestis Pestoides F	GO:0045490	pectin catabolic process	IEA
PL2	A4TLE8	Yersinia	pestis Pestoides F	GO:0047489	pectate disaccharide-lyase activity	IEA
PL2	A4W640	Enterobacter	sp. 638	GO:0005737	cytoplasm	IEA
PL2	A4W640	Enterobacter	sp. 638	GO:0030570	pectate lyase activity	IEA
PL2	A4W640	Enterobacter	sp. 638	GO:0045490	pectin catabolic process	IEA
PL2	A6VXV5	Marinomonas	sp. MWYL1	GO:0005737	cytoplasm	IEA
PL2	A6VXV5	Marinomonas	sp. MWYL1	GO:0030570	pectate lyase activity	IEA
PL2	A6VXV5	Marinomonas	sp. MWYL1	GO:0045490	pectin catabolic process	IEA
PL2	A7FP32	Yersinia	pseudotuberculosis IP 31758	GO:0005737	cytoplasm	IEA
PL2	A7FP32	Yersinia	pseudotuberculosis IP 31758	GO:0016837	carbon-oxygen lyase activity, acting on polysaccharides	IEA
PL2	A7FP32	Yersinia	pseudotuberculosis IP 31758	GO:0045490	pectin catabolic process	IEA
PL2	A7FHE1	Yersinia	pseudotuberculosis IP 31758	GO:0005737	cytoplasm	IEA
PL2	A7FHE1	Yersinia	pseudotuberculosis IP 31758	GO:0016837	carbon-oxygen lyase activity, acting on polysaccharides	IEA
PL2	A7FHE1	Yersinia	pseudotuberculosis IP 31758	GO:0045490	pectin catabolic process	IEA
PL2	Q05526	Dickeya	dadantii 3937	GO:0005737	cytoplasm	IEA
PL2	Q05526	Dickeya	dadantii 3937	GO:0045490	pectin catabolic process	IEA
PL2	Q05526	Dickeya	dadantii 3937	GO:0047489	pectate disaccharide-lyase activity	IEA
PL2	Q05526	Dickeya	dadantii 3937	GO:0005737	cytoplasm	IEA
PL2	Q05526	Dickeya	dadantii 3937	GO:0045490	pectin catabolic process	IEA
PL2	Q05526	Dickeya	dadantii 3937	GO:0047489	pectate disaccharide-lyase activity	IEA
PL2	Q47466	Pectobacterium	carotovorum	GO:0005737	cytoplasm	IEA
PL2	Q47466	Pectobacterium	carotovorum	GO:0016837	carbon-oxygen lyase activity, acting on polysaccharides	IEA
PL2	Q47466	Pectobacterium	carotovorum	GO:0045490	pectin catabolic process	IEA
PL2	D3EEH1	Paenibacillus	sp. Y412MC10	GO:0005737	cytoplasm	IEA
PL2	D3EEH1	Paenibacillus	sp. Y412MC10	GO:0030570	pectate lyase activity	IEA
PL2	D3EEH1	Paenibacillus	sp. Y412MC10	GO:0045490	pectin catabolic process	IEA
PL2	D0KCS1	Pectobacterium	wasabiae WPP163	GO:0005737	cytoplasm	IEA
PL2	D0KCS1	Pectobacterium	wasabiae WPP163	GO:0045490	pectin catabolic process	IEA
PL2	D0KCS1	Pectobacterium	wasabiae WPP163	GO:0047489	pectate disaccharide-lyase activity	IEA
PL2	D0KF33	Pectobacterium	wasabiae WPP163	GO:0005737	cytoplasm	IEA
PL2	D0KF33	Pectobacterium	wasabiae WPP163	GO:0030570	pectate lyase activity	IEA
PL2	D0KF33	Pectobacterium	wasabiae WPP163	GO:0045490	pectin catabolic process	IEA
PL2	D0JKQ3	Yersinia	pestis D106004	GO:0005737	cytoplasm	IEA
PL2	D0JKQ3	Yersinia	pestis D106004	GO:0016837	carbon-oxygen lyase activity, acting on polysaccharides	IEA
PL2	D0JKQ3	Yersinia	pestis D106004	GO:0045490	pectin catabolic process	IEA
PL2	D0JUE2	Yersinia	pestis D182038	GO:0005737	cytoplasm	IEA
PL2	D0JUE2	Yersinia	pestis D182038	GO:0016837	carbon-oxygen lyase activity, acting on polysaccharides	IEA
PL2	D0JUE2	Yersinia	pestis D182038	GO:0045490	pectin catabolic process	IEA
PL2	D0JWH7	Yersinia	pestis D182038	GO:0005737	cytoplasm	IEA
PL2	D0JWH7	Yersinia	pestis D182038	GO:0016837	carbon-oxygen lyase activity, acting on polysaccharides	IEA
PL2	D0JWH7	Yersinia	pestis D182038	GO:0045490	pectin catabolic process	IEA
PL2	D0JKA8	Yersinia	pestis D106004	GO:0005737	cytoplasm	IEA
PL2	D0JKA8	Yersinia	pestis D106004	GO:0016837	carbon-oxygen lyase activity, acting on polysaccharides	IEA
PL2	D0JKA8	Yersinia	pestis D106004	GO:0045490	pectin catabolic process	IEA
PL20	B6F143	Hypocrea	jecorina	GO:0016829	lyase activity	IEA
PL21	D1NAV9	Victivallis	vadensis ATCC BAA-548	GO:0007155	cell adhesion	IEA
PL22	Q1CID4	Yersinia	pestis Nepal516	GO:0047487	oligogalacturonide lyase activity	IEA
PL22	Q1C6Z8	Yersinia	pestis Antiqua	GO:0047487	oligogalacturonide lyase activity	IEA
PL22	A9R0D6	Yersinia	pestis Angola	GO:0047487	oligogalacturonide lyase activity	IEA
PL22	B1JIY9	Yersinia	pseudotuberculosis YPIII	GO:0047487	oligogalacturonide lyase activity	IEA
PL22	B2K694	Yersinia	pseudotuberculosis PB1/+	GO:0047487	oligogalacturonide lyase activity	IEA
PL22	D3RHQ2	Klebsiella	variicola At-22	GO:0047487	oligogalacturonide lyase activity	IEA
PL22	Q7MCK8	Vibrio	vulnificus YJ016	GO:0016829	lyase activity	IEA
PL22	A1JMA5	Yersinia	enterocolitica subsp. enterocolitica 8081	GO:0016829	lyase activity	IEA
PL22	P21258	Dickeya	dadantii 3937	GO:0042597	periplasmic space	IEA
PL22	P21258	Dickeya	dadantii 3937	GO:0047487	oligogalacturonide lyase activity	IEA
PL22	E1P7G0	Escherichia	coli ABU 83972	GO:0016829	lyase activity	IEA
PL22	D3E848	Paenibacillus	sp. Y412MC10	GO:0016829	lyase activity	IEA
PL22	C9YBT9	Curvibacter	putative symbiont of Hydra magnipapillata	GO:0047487	oligogalacturonide lyase activity	IEA
PL22	D2TJJ5	Citrobacter	rodentium ICC168	GO:0016829	lyase activity	IEA
PL22	B5XUL9	Klebsiella	pneumoniae 342	GO:0047487	oligogalacturonide lyase activity	IEA
PL22	A7JY05	Vibrio	sp. Ex25	GO:0047487	oligogalacturonide lyase activity	IEA
PL22	D0JKP3	Yersinia	pestis D106004	GO:0016829	lyase activity	IEA
PL22	D0JWI7	Yersinia	pestis D182038	GO:0016829	lyase activity	IEA
PL22	C6CGY5	Dickeya	zeae Ech1591	GO:0047487	oligogalacturonide lyase activity	IEA
PL22	C6C6V1	Dickeya	dadantii Ech703	GO:0047487	oligogalacturonide lyase activity	IEA
PL22	D2BZA2	Dickeya	dadantii Ech586	GO:0047487	oligogalacturonide lyase activity	IEA
PL22	D0KCP6	Pectobacterium	wasabiae WPP163	GO:0047487	oligogalacturonide lyase activity	IEA
PL22	C6DFY2	Pectobacterium	carotovorum subsp. carotovorum PC1	GO:0047487	oligogalacturonide lyase activity	IEA
PL22	A4TLF8	Yersinia	pestis Pestoides F	GO:0047487	oligogalacturonide lyase activity	IEA
PL22	A4WE27	Enterobacter	sp. 638	GO:0047487	oligogalacturonide lyase activity	IEA
PL22	A4WE31	Enterobacter	sp. 638	GO:0047487	oligogalacturonide lyase activity	IEA
PL22	A6VTC8	Marinomonas	sp. MWYL1	GO:0047487	oligogalacturonide lyase activity	IEA
PL22	A6VPC9	Actinobacillus	succinogenes 130Z	GO:0047487	oligogalacturonide lyase activity	IEA
PL22	A7FHD1	Yersinia	pseudotuberculosis IP 31758	GO:0047487	oligogalacturonide lyase activity	IEA
PL22	A7NLQ6	Roseiflexus	castenholzii DSM 13941	GO:0047487	oligogalacturonide lyase activity	IEA
PL3	A5CLX7	Clavibacter	michiganensis subsp. michiganensis NCPPB 382	GO:0005576	extracellular region	IEA
PL3	A5CLX7	Clavibacter	michiganensis subsp. michiganensis NCPPB 382	GO:0030570	pectate lyase activity	IEA
PL3	A5CLY6	Clavibacter	michiganensis subsp. michiganensis NCPPB 382	GO:0005576	extracellular region	IEA
PL3	A5CLY6	Clavibacter	michiganensis subsp. michiganensis NCPPB 382	GO:0030570	pectate lyase activity	IEA
PL3	B2BE50	Fusarium	oxysporum f. sp. lactucae	GO:0005576	extracellular region	IEA
PL3	B2BE50	Fusarium	oxysporum f. sp. lactucae	GO:0030570	pectate lyase activity	IEA
PL3	A8L1K4	Frankia	sp. EAN1pec	GO:0005576	extracellular region	IEA
PL3	A8L1K4	Frankia	sp. EAN1pec	GO:0030570	pectate lyase activity	IEA
PL3	C9NGY2	Streptomyces	flavogriseus ATCC 33331	GO:0005576	extracellular region	IEA
PL3	C9NGY2	Streptomyces	flavogriseus ATCC 33331	GO:0030570	pectate lyase activity	IEA
PL3	Q9X6Z2	Paenibacillus	barcinonensis	GO:0005576	extracellular region	IEA
PL3	Q9X6Z2	Paenibacillus	barcinonensis	GO:0030570	pectate lyase activity	IEA
PL3	Q9X6Z2	Paenibacillus	barcinonensis	GO:0046872	metal ion binding	IEA
PL3	Q9X6Z2	Paenibacillus	barcinonensis	GO:0047490	pectin lyase activity	IEA
PL3	Q47471	Pectobacterium	carotovorum	GO:0005576	extracellular region	IEA
PL3	Q47471	Pectobacterium	carotovorum	GO:0030570	pectate lyase activity	IEA
PL3	Q47465	Pectobacterium	carotovorum	GO:0005576	extracellular region	IEA
PL3	Q47465	Pectobacterium	carotovorum	GO:0030570	pectate lyase activity	IEA
PL3	Q04701	Nectria	haematococca mpVI	GO:0005576	extracellular region	IEA
PL3	Q04701	Nectria	haematococca mpVI	GO:0030570	pectate lyase activity	IEA
PL3	Q00851	Nectria	haematococca	GO:0005576	extracellular region	IEA
PL3	Q00851	Nectria	haematococca	GO:0030570	pectate lyase activity	IEA
PL3	Q00843	Nectria	haematococca	GO:0005576	extracellular region	IEA
PL3	Q00843	Nectria	haematococca	GO:0030570	pectate lyase activity	IEA
PL3	Q00845	Nectria	haematococca	GO:0005576	extracellular region	IEA
PL3	Q00845	Nectria	haematococca	GO:0030570	pectate lyase activity	IEA
PL3	Q9RHW0	Bacillus	sp.	GO:0005576	extracellular region	IEA
PL3	Q9RHW0	Bacillus	sp.	GO:0030570	pectate lyase activity	IEA
PL3	Q9N6M3	Globodera	rostochiensis	GO:0005576	extracellular region	IEA
PL3	Q9N6M3	Globodera	rostochiensis	GO:0030570	pectate lyase activity	IEA
PL3	Q8XVQ5	Ralstonia	solanacearum	GO:0005576	extracellular region	IEA
PL3	Q8XVQ5	Ralstonia	solanacearum	GO:0030570	pectate lyase activity	IEA
PL3	Q8WR49	Meloidogyne	javanica	GO:0005576	extracellular region	IEA
PL3	Q8WR49	Meloidogyne	javanica	GO:0030570	pectate lyase activity	IEA
PL3	C8CMK4	Globodera	pallida	GO:0005576	extracellular region	IEA
PL3	C8CMK4	Globodera	pallida	GO:0030570	pectate lyase activity	IEA
PL3	C8CMI7	Globodera	pallida	GO:0005576	extracellular region	IEA
PL3	C8CMI7	Globodera	pallida	GO:0030570	pectate lyase activity	IEA
PL3	C8CML6	Globodera	pallida	GO:0005576	extracellular region	IEA
PL3	C8CML6	Globodera	pallida	GO:0030570	pectate lyase activity	IEA
PL3	C8CMJ7	Globodera	pallida	GO:0005576	extracellular region	IEA
PL3	C8CMJ7	Globodera	pallida	GO:0030570	pectate lyase activity	IEA
PL3	C8CML0	Globodera	pallida	GO:0005576	extracellular region	IEA
PL3	C8CML0	Globodera	pallida	GO:0030570	pectate lyase activity	IEA
PL3	C8CMK2	Globodera	pallida	GO:0005576	extracellular region	IEA
PL3	C8CMK2	Globodera	pallida	GO:0030570	pectate lyase activity	IEA
PL3	C8CML3	Globodera	pallida	GO:0005576	extracellular region	IEA
PL3	C8CML3	Globodera	pallida	GO:0030570	pectate lyase activity	IEA
PL3	C8CML2	Globodera	pallida	GO:0005576	extracellular region	IEA
PL3	C8CML2	Globodera	pallida	GO:0030570	pectate lyase activity	IEA
PL3	C8CMI9	Globodera	pallida	GO:0005576	extracellular region	IEA
PL3	C8CMI9	Globodera	pallida	GO:0030570	pectate lyase activity	IEA
PL3	C8CMJ2	Globodera	pallida	GO:0005576	extracellular region	IEA
PL3	C8CMJ2	Globodera	pallida	GO:0030570	pectate lyase activity	IEA
PL3	C8CMK0	Globodera	pallida	GO:0005576	extracellular region	IEA
PL3	C8CMK0	Globodera	pallida	GO:0030570	pectate lyase activity	IEA
PL3	C8CMI5	Globodera	pallida	GO:0005576	extracellular region	IEA
PL3	C8CMI5	Globodera	pallida	GO:0030570	pectate lyase activity	IEA
PL3	C8CML5	Globodera	pallida	GO:0005576	extracellular region	IEA
PL3	C8CML5	Globodera	pallida	GO:0030570	pectate lyase activity	IEA
PL3	C8CMK9	Globodera	pallida	GO:0005576	extracellular region	IEA
PL3	C8CMK9	Globodera	pallida	GO:0030570	pectate lyase activity	IEA
PL3	C8CMI8	Globodera	pallida	GO:0005576	extracellular region	IEA
PL3	C8CMI8	Globodera	pallida	GO:0030570	pectate lyase activity	IEA
PL3	C8CMK3	Globodera	pallida	GO:0005576	extracellular region	IEA
PL3	C8CMK3	Globodera	pallida	GO:0030570	pectate lyase activity	IEA
PL3	C8CMJ8	Globodera	pallida	GO:0005576	extracellular region	IEA
PL3	C8CMJ8	Globodera	pallida	GO:0030570	pectate lyase activity	IEA
PL3	C8CML1	Globodera	pallida	GO:0005576	extracellular region	IEA
PL3	C8CML1	Globodera	pallida	GO:0030570	pectate lyase activity	IEA
PL3	C8CMJ1	Globodera	pallida	GO:0005576	extracellular region	IEA
PL3	C8CMJ1	Globodera	pallida	GO:0030570	pectate lyase activity	IEA
PL3	C8CMK5	Globodera	pallida	GO:0005576	extracellular region	IEA
PL3	C8CMK5	Globodera	pallida	GO:0030570	pectate lyase activity	IEA
PL3	C8CMJ5	Globodera	pallida	GO:0005576	extracellular region	IEA
PL3	C8CMJ5	Globodera	pallida	GO:0030570	pectate lyase activity	IEA
PL3	C6WHB3	Actinosynnema	mirum DSM 43827	GO:0005576	extracellular region	IEA
PL3	C6WHB3	Actinosynnema	mirum DSM 43827	GO:0030570	pectate lyase activity	IEA
PL3	C8CML7	Globodera	tabacum tabacum	GO:0005576	extracellular region	IEA
PL3	C8CML7	Globodera	tabacum tabacum	GO:0030570	pectate lyase activity	IEA
PL3	C8CML8	Globodera	tabacum tabacum	GO:0005576	extracellular region	IEA
PL3	C8CML8	Globodera	tabacum tabacum	GO:0030570	pectate lyase activity	IEA
PL3	C8CML9	Globodera	tabacum tabacum	GO:0005576	extracellular region	IEA
PL3	C8CML9	Globodera	tabacum tabacum	GO:0030570	pectate lyase activity	IEA
PL3	C8CMM0	Globodera	tabacum tabacum	GO:0005576	extracellular region	IEA
PL3	C8CMM0	Globodera	tabacum tabacum	GO:0030570	pectate lyase activity	IEA
PL3	C8CMM2	Globodera	tabacum tabacum	GO:0005576	extracellular region	IEA
PL3	C8CMM2	Globodera	tabacum tabacum	GO:0030570	pectate lyase activity	IEA
PL3	C8CMM4	Globodera	tabacum virginiae	GO:0005576	extracellular region	IEA
PL3	C8CMM4	Globodera	tabacum virginiae	GO:0030570	pectate lyase activity	IEA
PL3	C8CMM5	Globodera	tabacum virginiae	GO:0005576	extracellular region	IEA
PL3	C8CMM5	Globodera	tabacum virginiae	GO:0030570	pectate lyase activity	IEA
PL3	C8CMM6	Globodera	tabacum virginiae	GO:0005576	extracellular region	IEA
PL3	C8CMM6	Globodera	tabacum virginiae	GO:0030570	pectate lyase activity	IEA
PL3	C8CMM7	Globodera	tabacum solanacearum	GO:0005576	extracellular region	IEA
PL3	C8CMM7	Globodera	tabacum solanacearum	GO:0030570	pectate lyase activity	IEA
PL3	C8CMM8	Globodera	tabacum solanacearum	GO:0005576	extracellular region	IEA
PL3	C8CMM8	Globodera	tabacum solanacearum	GO:0030570	pectate lyase activity	IEA
PL3	C8CMM9	Globodera	tabacum solanacearum	GO:0005576	extracellular region	IEA
PL3	C8CMM9	Globodera	tabacum solanacearum	GO:0030570	pectate lyase activity	IEA
PL3	C8CMN0	Globodera	tabacum solanacearum	GO:0005576	extracellular region	IEA
PL3	C8CMN0	Globodera	tabacum solanacearum	GO:0030570	pectate lyase activity	IEA
PL3	C8CMN1	Globodera	tabacum 'azteca'	GO:0005576	extracellular region	IEA
PL3	C8CMN1	Globodera	tabacum 'azteca'	GO:0030570	pectate lyase activity	IEA
PL3	C8CMN2	Globodera	tabacum 'azteca'	GO:0005576	extracellular region	IEA
PL3	C8CMN2	Globodera	tabacum 'azteca'	GO:0030570	pectate lyase activity	IEA
PL3	C8CMN3	Globodera	tabacum 'azteca'	GO:0005576	extracellular region	IEA
PL3	C8CMN3	Globodera	tabacum 'azteca'	GO:0030570	pectate lyase activity	IEA
PL3	C8CMN4	Globodera	tabacum 'azteca'	GO:0005576	extracellular region	IEA
PL3	C8CMN4	Globodera	tabacum 'azteca'	GO:0030570	pectate lyase activity	IEA
PL3	C7QZJ4	Jonesia	denitrificans DSM 20603	GO:0005576	extracellular region	IEA
PL3	C7QZJ4	Jonesia	denitrificans DSM 20603	GO:0030570	pectate lyase activity	IEA
PL3	C9YU66	Streptomyces	scabiei 87.22	GO:0005576	extracellular region	IEA
PL3	C9YU66	Streptomyces	scabiei 87.22	GO:0030570	pectate lyase activity	IEA
PL3	C9K4V8	Aphelenchus	avenae	GO:0005576	extracellular region	IEA
PL3	C9K4V8	Aphelenchus	avenae	GO:0030570	pectate lyase activity	IEA
PL3	C9K4V6	Aphelenchus	avenae	GO:0005576	extracellular region	IEA
PL3	C9K4V6	Aphelenchus	avenae	GO:0030570	pectate lyase activity	IEA
PL3	D0KJP2	Pectobacterium	wasabiae WPP163	GO:0005576	extracellular region	IEA
PL3	D0KJP2	Pectobacterium	wasabiae WPP163	GO:0030570	pectate lyase activity	IEA
PL3	Q5B024	Emericella	nidulans	GO:0000272	polysaccharide catabolic process	IEA
PL3	Q5B024	Emericella	nidulans	GO:0005576	extracellular region	IEA
PL3	Q5B024	Emericella	nidulans	GO:0007047	cellular cell wall organization	IEA
PL3	Q5B024	Emericella	nidulans	GO:0030570	pectate lyase activity	IEA
PL3	Q5AY82	Emericella	nidulans	GO:0000272	polysaccharide catabolic process	IEA
PL3	Q5AY82	Emericella	nidulans	GO:0005576	extracellular region	IEA
PL3	Q5AY82	Emericella	nidulans	GO:0007047	cellular cell wall organization	IEA
PL3	Q5AY82	Emericella	nidulans	GO:0030570	pectate lyase activity	IEA
PL3	Q5B7Z3	Emericella	nidulans	GO:0005576	extracellular region	IEA
PL3	Q5B7Z3	Emericella	nidulans	GO:0007047	cellular cell wall organization	IEA
PL3	Q5B7Z3	Emericella	nidulans	GO:0030570	pectate lyase activity	IEA
PL3	Q5B7Z3	Emericella	nidulans	GO:0045490	pectin catabolic process	IDA
PL3	Q5BA88	Emericella	nidulans	GO:0000272	polysaccharide catabolic process	IEA
PL3	Q5BA88	Emericella	nidulans	GO:0005576	extracellular region	IEA
PL3	Q5BA88	Emericella	nidulans	GO:0007047	cellular cell wall organization	IEA
PL3	Q5BA88	Emericella	nidulans	GO:0030570	pectate lyase activity	IEA
PL3	Q5ATC7	Emericella	nidulans	GO:0005576	extracellular region	IEA
PL3	Q5ATC7	Emericella	nidulans	GO:0007047	cellular cell wall organization	IEA
PL3	Q5ATC7	Emericella	nidulans	GO:0030570	pectate lyase activity	IEA
PL3	Q5ATC7	Emericella	nidulans	GO:0045490	pectin catabolic process	IDA
PL3	B9MKT4	Caldicellulosiruptor	bescii DSM 6725	GO:0005576	extracellular region	IEA
PL3	B9MKT4	Caldicellulosiruptor	bescii DSM 6725	GO:0030570	pectate lyase activity	IEA
PL3	Q8RP12	Pseudomonas	syringae pv. maculicola	GO:0005576	extracellular region	IEA
PL3	Q8RP12	Pseudomonas	syringae pv. maculicola	GO:0030570	pectate lyase activity	IEA
PL3	Q8T5G7	Heterodera	glycines	GO:0005576	extracellular region	IEA
PL3	Q8T5G7	Heterodera	glycines	GO:0030570	pectate lyase activity	IEA
PL3	Q9EX16	Streptomyces	coelicolor	GO:0005576	extracellular region	IEA
PL3	Q9EX16	Streptomyces	coelicolor	GO:0030570	pectate lyase activity	IEA
PL3	Q8KKZ2	Rhizobium	etli CFN 42	GO:0005576	extracellular region	IEA
PL3	Q8KKZ2	Rhizobium	etli CFN 42	GO:0030570	pectate lyase activity	IEA
PL3	Q8MUK4	Heterodera	glycines	GO:0005576	extracellular region	IEA
PL3	Q8MUK4	Heterodera	glycines	GO:0030570	pectate lyase activity	IEA
PL3	Q8L0R5	Bacillus	sp. P-2850	GO:0005576	extracellular region	IEA
PL3	Q8L0R5	Bacillus	sp. P-2850	GO:0030570	pectate lyase activity	IEA
PL3	Q849P3	Pseudomonas	syringae pv. phaseolicola	GO:0005576	extracellular region	IEA
PL3	Q849P3	Pseudomonas	syringae pv. phaseolicola	GO:0030570	pectate lyase activity	IEA
PL3	Q7YW99	Meloidogyne	incognita	GO:0005576	extracellular region	IEA
PL3	Q7YW99	Meloidogyne	incognita	GO:0030570	pectate lyase activity	IEA
PL3	O93877	Fusarium	oxysporum f. sp. lycopersici	GO:0005576	extracellular region	IEA
PL3	O93877	Fusarium	oxysporum f. sp. lycopersici	GO:0030570	pectate lyase activity	IEA
PL3	O54508	Erwinia	amylovora	GO:0005576	extracellular region	IEA
PL3	O54508	Erwinia	amylovora	GO:0030570	pectate lyase activity	IEA
PL3	O50325	Erwinia	chrysanthemi	GO:0005576	extracellular region	IEA
PL3	O50325	Erwinia	chrysanthemi	GO:0030570	pectate lyase activity	IEA
PL3	O87264	Pseudomonas	syringae	GO:0005576	extracellular region	IEA
PL3	O87264	Pseudomonas	syringae	GO:0030570	pectate lyase activity	IEA
PL3	O87327	Pseudomonas	syringae	GO:0005576	extracellular region	IEA
PL3	O87327	Pseudomonas	syringae	GO:0030570	pectate lyase activity	IEA
PL3	B3PKE5	Cellvibrio	japonicus Ueda107	GO:0005576	extracellular region	IEA
PL3	B3PKE5	Cellvibrio	japonicus Ueda107	GO:0030570	pectate lyase activity	IEA
PL3	B3PGF7	Cellvibrio	japonicus Ueda107	GO:0005576	extracellular region	IEA
PL3	B3PGF7	Cellvibrio	japonicus Ueda107	GO:0030570	pectate lyase activity	IEA
PL3	B3PCK5	Cellvibrio	japonicus Ueda107	GO:0005576	extracellular region	IEA
PL3	B3PCK5	Cellvibrio	japonicus Ueda107	GO:0030570	pectate lyase activity	IEA
PL3	B3Q2A1	Rhizobium	etli CIAT 652	GO:0005576	extracellular region	IEA
PL3	B3Q2A1	Rhizobium	etli CIAT 652	GO:0030570	pectate lyase activity	IEA
PL3	B5SI99	Ralstonia	solanacearum IPO1609	GO:0005576	extracellular region	IEA
PL3	B5SI99	Ralstonia	solanacearum IPO1609	GO:0030570	pectate lyase activity	IEA
PL3	B5WY51	Glomerella	graminicola	GO:0005576	extracellular region	IEA
PL3	B5WY51	Glomerella	graminicola	GO:0030570	pectate lyase activity	IEA
PL3	B6HV77	Penicillium	chrysogenum Wisconsin 54-1255	GO:0005576	extracellular region	IEA
PL3	B6HV77	Penicillium	chrysogenum Wisconsin 54-1255	GO:0030570	pectate lyase activity	IEA
PL3	Q33CQ4	Bursaphelenchus	xylophilus	GO:0005576	extracellular region	IEA
PL3	Q33CQ4	Bursaphelenchus	xylophilus	GO:0030570	pectate lyase activity	IEA
PL3	Q33CQ3	Bursaphelenchus	xylophilus	GO:0005576	extracellular region	IEA
PL3	Q33CQ3	Bursaphelenchus	xylophilus	GO:0030570	pectate lyase activity	IEA
PL3	Q33CQ1	Bursaphelenchus	mucronatus	GO:0005576	extracellular region	IEA
PL3	Q33CQ1	Bursaphelenchus	mucronatus	GO:0030570	pectate lyase activity	IEA
PL3	Q33CQ0	Bursaphelenchus	mucronatus	GO:0005576	extracellular region	IEA
PL3	Q33CQ0	Bursaphelenchus	mucronatus	GO:0030570	pectate lyase activity	IEA
PL3	Q2SNQ0	Hahella	chejuensis KCTC 2396	GO:0005576	extracellular region	IEA
PL3	Q2SNQ0	Hahella	chejuensis KCTC 2396	GO:0030570	pectate lyase activity	IEA
PL3	Q2AC93	Acidovorax	avenae subsp. avenae	GO:0005576	extracellular region	IEA
PL3	Q2AC93	Acidovorax	avenae subsp. avenae	GO:0030570	pectate lyase activity	IEA
PL3	Q2AC61	Acidovorax	avenae subsp. avenae	GO:0005576	extracellular region	IEA
PL3	Q2AC61	Acidovorax	avenae subsp. avenae	GO:0030570	pectate lyase activity	IEA
PL3	Q21N57	Saccharophagus	degradans 2-40	GO:0005576	extracellular region	IEA
PL3	Q21N57	Saccharophagus	degradans 2-40	GO:0030570	pectate lyase activity	IEA
PL3	Q21K16	Saccharophagus	degradans 2-40	GO:0005576	extracellular region	IEA
PL3	Q21K16	Saccharophagus	degradans 2-40	GO:0030570	pectate lyase activity	IEA
PL3	Q21IB1	Saccharophagus	degradans 2-40	GO:0004553	hydrolase activity, hydrolyzing O-glycosyl compounds	IEA
PL3	Q21IB1	Saccharophagus	degradans 2-40	GO:0005576	extracellular region	IEA
PL3	Q21IB1	Saccharophagus	degradans 2-40	GO:0005975	carbohydrate metabolic process	IEA
PL3	Q21IB1	Saccharophagus	degradans 2-40	GO:0030247	polysaccharide binding	IEA
PL3	Q21IB1	Saccharophagus	degradans 2-40	GO:0030570	pectate lyase activity	IEA
PL3	Q21GB5	Saccharophagus	degradans 2-40	GO:0005576	extracellular region	IEA
PL3	Q21GB5	Saccharophagus	degradans 2-40	GO:0030570	pectate lyase activity	IEA
PL3	D2BT09	Dickeya	dadantii Ech586	GO:0005576	extracellular region	IEA
PL3	D2BT09	Dickeya	dadantii Ech586	GO:0030570	pectate lyase activity	IEA
PL3	D2BZU9	Dickeya	dadantii Ech586	GO:0005576	extracellular region	IEA
PL3	D2BZU9	Dickeya	dadantii Ech586	GO:0030570	pectate lyase activity	IEA
PL3	D2T737	Erwinia	pyrifoliae DSM 12163	GO:0005576	extracellular region	IEA
PL3	D2T737	Erwinia	pyrifoliae DSM 12163	GO:0030570	pectate lyase activity	IEA
PL3	D3JTC1	Paenibacillus	amylolyticus	GO:0005576	extracellular region	IEA
PL3	D3JTC1	Paenibacillus	amylolyticus	GO:0030570	pectate lyase activity	IEA
PL3	D4IAU1	Erwinia	amylovora ATCC 49946	GO:0005576	extracellular region	IEA
PL3	D4IAU1	Erwinia	amylovora ATCC 49946	GO:0030570	pectate lyase activity	IEA
PL3	D5FPD7	Globodera	rostochiensis	GO:0005576	extracellular region	IEA
PL3	D5FPD7	Globodera	rostochiensis	GO:0030570	pectate lyase activity	IEA
PL3	D5FPD8	Globodera	rostochiensis	GO:0005576	extracellular region	IEA
PL3	D5FPD8	Globodera	rostochiensis	GO:0030570	pectate lyase activity	IEA
PL3	D4G1Y8	Bacillus	subtilis subsp. natto BEST195	GO:0005576	extracellular region	IEA
PL3	D4G1Y8	Bacillus	subtilis subsp. natto BEST195	GO:0030570	pectate lyase activity	IEA
PL3	D5GSK4	Pectobacterium	carotovorum	GO:0005576	extracellular region	IEA
PL3	D5GSK4	Pectobacterium	carotovorum	GO:0030570	pectate lyase activity	IEA
PL3	D5UC98	Cellulomonas	flavigena DSM 20109	GO:0005576	extracellular region	IEA
PL3	D5UC98	Cellulomonas	flavigena DSM 20109	GO:0030570	pectate lyase activity	IEA
PL3	D6Y6H1	Thermobispora	bispora DSM 43833	GO:0005576	extracellular region	IEA
PL3	D6Y6H1	Thermobispora	bispora DSM 43833	GO:0030570	pectate lyase activity	IEA
PL3	D7CEB6	Streptomyces	bingchenggensis BCW-1	GO:0005576	extracellular region	IEA
PL3	D7CEB6	Streptomyces	bingchenggensis BCW-1	GO:0030570	pectate lyase activity	IEA
PL3	D8HTR4	Amycolatopsis	mediterranei U32	GO:0005576	extracellular region	IEA
PL3	D8HTR4	Amycolatopsis	mediterranei U32	GO:0030570	pectate lyase activity	IEA
PL3	C0SPQ6	Ralstonia	solanacearum	GO:0005576	extracellular region	IEA
PL3	C0SPQ6	Ralstonia	solanacearum	GO:0030570	pectate lyase activity	IEA
PL3	C1KBL6	Globodera	rostochiensis	GO:0005576	extracellular region	IEA
PL3	C1KBL6	Globodera	rostochiensis	GO:0030570	pectate lyase activity	IEA
PL3	C1KBL7	Globodera	rostochiensis	GO:0005576	extracellular region	IEA
PL3	C1KBL7	Globodera	rostochiensis	GO:0030570	pectate lyase activity	IEA
PL3	C1KBL9	Globodera	rostochiensis	GO:0005576	extracellular region	IEA
PL3	C1KBL9	Globodera	rostochiensis	GO:0030570	pectate lyase activity	IEA
PL3	C1KBM0	Globodera	rostochiensis	GO:0005576	extracellular region	IEA
PL3	C1KBM0	Globodera	rostochiensis	GO:0030570	pectate lyase activity	IEA
PL3	C1KBM1	Globodera	rostochiensis	GO:0005576	extracellular region	IEA
PL3	C1KBM1	Globodera	rostochiensis	GO:0030570	pectate lyase activity	IEA
PL3	C1KBM3	Globodera	rostochiensis	GO:0005576	extracellular region	IEA
PL3	C1KBM3	Globodera	rostochiensis	GO:0030570	pectate lyase activity	IEA
PL3	C1KBM4	Globodera	rostochiensis	GO:0005576	extracellular region	IEA
PL3	C1KBM4	Globodera	rostochiensis	GO:0030570	pectate lyase activity	IEA
PL3	C1KBM5	Globodera	rostochiensis	GO:0005576	extracellular region	IEA
PL3	C1KBM5	Globodera	rostochiensis	GO:0030570	pectate lyase activity	IEA
PL3	C1KBM7	Globodera	rostochiensis	GO:0005576	extracellular region	IEA
PL3	C1KBM7	Globodera	rostochiensis	GO:0030570	pectate lyase activity	IEA
PL3	C1KBM8	Globodera	rostochiensis	GO:0005576	extracellular region	IEA
PL3	C1KBM8	Globodera	rostochiensis	GO:0030570	pectate lyase activity	IEA
PL3	C1KBN0	Globodera	rostochiensis	GO:0005576	extracellular region	IEA
PL3	C1KBN0	Globodera	rostochiensis	GO:0030570	pectate lyase activity	IEA
PL3	C1KBN2	Globodera	rostochiensis	GO:0005576	extracellular region	IEA
PL3	C1KBN2	Globodera	rostochiensis	GO:0030570	pectate lyase activity	IEA
PL3	C1KBN3	Globodera	rostochiensis	GO:0005576	extracellular region	IEA
PL3	C1KBN3	Globodera	rostochiensis	GO:0030570	pectate lyase activity	IEA
PL3	C5IJE1	Pseudomonas	syringae pv. tabaci	GO:0005576	extracellular region	IEA
PL3	C5IJE1	Pseudomonas	syringae pv. tabaci	GO:0030570	pectate lyase activity	IEA
PL3	C6KF40	Fusarium	oxysporum f. cubense	GO:0005576	extracellular region	IEA
PL3	C6KF40	Fusarium	oxysporum f. cubense	GO:0030570	pectate lyase activity	IEA
PL3	C6KF41	Fusarium	oxysporum f. cubense	GO:0005576	extracellular region	IEA
PL3	C6KF41	Fusarium	oxysporum f. cubense	GO:0030570	pectate lyase activity	IEA
PL3	C6CHG5	Dickeya	zeae Ech1591	GO:0005576	extracellular region	IEA
PL3	C6CHG5	Dickeya	zeae Ech1591	GO:0030570	pectate lyase activity	IEA
PL3	C6CQE2	Dickeya	zeae Ech1591	GO:0005576	extracellular region	IEA
PL3	C6CQE2	Dickeya	zeae Ech1591	GO:0030570	pectate lyase activity	IEA
PL3	C6DI48	Pectobacterium	carotovorum subsp. carotovorum PC1	GO:0005576	extracellular region	IEA
PL3	C6DI48	Pectobacterium	carotovorum subsp. carotovorum PC1	GO:0030570	pectate lyase activity	IEA
PL3	C6DAZ6	Pectobacterium	carotovorum subsp. carotovorum PC1	GO:0005576	extracellular region	IEA
PL3	C6DAZ6	Pectobacterium	carotovorum subsp. carotovorum PC1	GO:0030570	pectate lyase activity	IEA
PL3	C6L867	Streptomyces	thermocarboxydus	GO:0005576	extracellular region	IEA
PL3	C6L867	Streptomyces	thermocarboxydus	GO:0030570	pectate lyase activity	IEA
PL3	C6WMH1	Actinosynnema	mirum DSM 43827	GO:0005576	extracellular region	IEA
PL3	C6WMH1	Actinosynnema	mirum DSM 43827	GO:0030570	pectate lyase activity	IEA
PL3	C6WMH9	Actinosynnema	mirum DSM 43827	GO:0005576	extracellular region	IEA
PL3	C6WMH9	Actinosynnema	mirum DSM 43827	GO:0030570	pectate lyase activity	IEA
PL3	C7PIM4	Chitinophaga	pinensis DSM 2588	GO:0005576	extracellular region	IEA
PL3	C7PIM4	Chitinophaga	pinensis DSM 2588	GO:0030570	pectate lyase activity	IEA
PL3	A9GNF1	Sorangium	cellulosum 'So ce 56'	GO:0005576	extracellular region	IEA
PL3	A9GNF1	Sorangium	cellulosum 'So ce 56'	GO:0030570	pectate lyase activity	IEA
PL3	A9FKB6	Sorangium	cellulosum 'So ce 56'	GO:0005576	extracellular region	IEA
PL3	A9FKB6	Sorangium	cellulosum 'So ce 56'	GO:0030570	pectate lyase activity	IEA
PL3	B0RG35	Clavibacter	michiganensis subsp. sepedonicus	GO:0005576	extracellular region	IEA
PL3	B0RG35	Clavibacter	michiganensis subsp. sepedonicus	GO:0030570	pectate lyase activity	IEA
PL3	B2ADM5	Podospora	anserina	GO:0005576	extracellular region	IEA
PL3	B2ADM5	Podospora	anserina	GO:0030570	pectate lyase activity	IEA
PL3	B2APR3	Podospora	anserina	GO:0005576	extracellular region	IEA
PL3	B2APR3	Podospora	anserina	GO:0030570	pectate lyase activity	IEA
PL3	B3IXG1	Pseudomonas	cichorii	GO:0005576	extracellular region	IEA
PL3	B3IXG1	Pseudomonas	cichorii	GO:0030570	pectate lyase activity	IEA
PL3	D9TFH3	Caldicellulosiruptor	obsidiansis OB47	GO:0005576	extracellular region	IEA
PL3	D9TFH3	Caldicellulosiruptor	obsidiansis OB47	GO:0030570	pectate lyase activity	IEA
PL3	E0U3M0	Bacillus	subtilis subsp. spizizenii str. W23	GO:0005576	extracellular region	IEA
PL3	E0U3M0	Bacillus	subtilis subsp. spizizenii str. W23	GO:0030570	pectate lyase activity	IEA
PL3	E0RIP6	Paenibacillus	polymyxa E681	GO:0005576	extracellular region	IEA
PL3	E0RIP6	Paenibacillus	polymyxa E681	GO:0030570	pectate lyase activity	IEA
PL3	E0SCP0	Dickeya	dadantii 3937	GO:0005576	extracellular region	IEA
PL3	E0SCP0	Dickeya	dadantii 3937	GO:0030570	pectate lyase activity	IEA
PL3	E0SM75	Dickeya	dadantii 3937	GO:0005576	extracellular region	IEA
PL3	E0SM75	Dickeya	dadantii 3937	GO:0030570	pectate lyase activity	IEA
PL3	E2JE18	Meloidogyne	enterolobii	GO:0005576	extracellular region	IEA
PL3	E2JE18	Meloidogyne	enterolobii	GO:0030570	pectate lyase activity	IEA
PL3	Q53EK1	Globodera	rostochiensis	GO:0005576	extracellular region	IEA
PL3	Q53EK1	Globodera	rostochiensis	GO:0030570	pectate lyase activity	IEA
PL3	Q5QJR1	Meloidogyne	incognita	GO:0005576	extracellular region	IEA
PL3	Q5QJR1	Meloidogyne	incognita	GO:0030570	pectate lyase activity	IEA
PL3	Q6RK52	Pectobacterium	atrosepticum	GO:0005576	extracellular region	IEA
PL3	Q6RK52	Pectobacterium	atrosepticum	GO:0030570	pectate lyase activity	IEA
PL3	Q6XDB8	Erwinia	pyrifoliae	GO:0005576	extracellular region	IEA
PL3	Q6XDB8	Erwinia	pyrifoliae	GO:0030570	pectate lyase activity	IEA
PL3	Q65EF5	Bacillus	licheniformis ATCC 14580	GO:0005576	extracellular region	IEA
PL3	Q65EF5	Bacillus	licheniformis ATCC 14580	GO:0030570	pectate lyase activity	IEA
PL3	Q65EF5	Bacillus	licheniformis ATCC 14580	GO:0046872	metal ion binding	IEA
PL3	Q65EF5	Bacillus	licheniformis ATCC 14580	GO:0047490	pectin lyase activity	IEA
PL3	Q5ZG21	Pseudomonas	avellanae	GO:0005576	extracellular region	IEA
PL3	Q5ZG21	Pseudomonas	avellanae	GO:0030570	pectate lyase activity	IEA
PL3	Q49S24	Gibberella	zeae	GO:0005576	extracellular region	IEA
PL3	Q49S24	Gibberella	zeae	GO:0005975	carbohydrate metabolic process	IEA
PL3	Q49S24	Gibberella	zeae	GO:0016161	beta-amylase activity	IEA
PL3	Q49S24	Gibberella	zeae	GO:0030248	cellulose binding	IEA
PL3	Q49S24	Gibberella	zeae	GO:0030570	pectate lyase activity	IEA
PL3	Q5I2A6	Meloidogyne	incognita	GO:0005576	extracellular region	IEA
PL3	Q5I2A6	Meloidogyne	incognita	GO:0030570	pectate lyase activity	IEA
PL3	A8E4J2	Pseudomonas	viridiflava	GO:0005576	extracellular region	IEA
PL3	A8E4J2	Pseudomonas	viridiflava	GO:0030570	pectate lyase activity	IEA
PL3	A8E4J6	Pseudomonas	viridiflava	GO:0005576	extracellular region	IEA
PL3	A8E4J6	Pseudomonas	viridiflava	GO:0030570	pectate lyase activity	IEA
PL3	A8E409	Pseudomonas	viridiflava	GO:0005576	extracellular region	IEA
PL3	A8E409	Pseudomonas	viridiflava	GO:0030570	pectate lyase activity	IEA
PL3	A8E411	Pseudomonas	viridiflava	GO:0005576	extracellular region	IEA
PL3	A8E411	Pseudomonas	viridiflava	GO:0030570	pectate lyase activity	IEA
PL3	A8E415	Pseudomonas	viridiflava	GO:0005576	extracellular region	IEA
PL3	A8E415	Pseudomonas	viridiflava	GO:0030570	pectate lyase activity	IEA
PL3	A8E417	Pseudomonas	viridiflava	GO:0005576	extracellular region	IEA
PL3	A8E417	Pseudomonas	viridiflava	GO:0030570	pectate lyase activity	IEA
PL3	A8E419	Pseudomonas	viridiflava	GO:0005576	extracellular region	IEA
PL3	A8E419	Pseudomonas	viridiflava	GO:0030570	pectate lyase activity	IEA
PL3	A8E421	Pseudomonas	viridiflava	GO:0005576	extracellular region	IEA
PL3	A8E421	Pseudomonas	viridiflava	GO:0030570	pectate lyase activity	IEA
PL3	A8E423	Pseudomonas	viridiflava	GO:0005576	extracellular region	IEA
PL3	A8E423	Pseudomonas	viridiflava	GO:0030570	pectate lyase activity	IEA
PL3	A8E425	Pseudomonas	viridiflava	GO:0005576	extracellular region	IEA
PL3	A8E425	Pseudomonas	viridiflava	GO:0030570	pectate lyase activity	IEA
PL3	A8E427	Pseudomonas	viridiflava	GO:0005576	extracellular region	IEA
PL3	A8E427	Pseudomonas	viridiflava	GO:0030570	pectate lyase activity	IEA
PL3	A8E429	Pseudomonas	viridiflava	GO:0005576	extracellular region	IEA
PL3	A8E429	Pseudomonas	viridiflava	GO:0030570	pectate lyase activity	IEA
PL3	A8E431	Pseudomonas	viridiflava	GO:0005576	extracellular region	IEA
PL3	A8E431	Pseudomonas	viridiflava	GO:0030570	pectate lyase activity	IEA
PL3	A8E433	Pseudomonas	viridiflava	GO:0005576	extracellular region	IEA
PL3	A8E433	Pseudomonas	viridiflava	GO:0030570	pectate lyase activity	IEA
PL3	A8E435	Pseudomonas	viridiflava	GO:0005576	extracellular region	IEA
PL3	A8E435	Pseudomonas	viridiflava	GO:0030570	pectate lyase activity	IEA
PL3	A8E437	Pseudomonas	viridiflava	GO:0005576	extracellular region	IEA
PL3	A8E437	Pseudomonas	viridiflava	GO:0030570	pectate lyase activity	IEA
PL3	A8E441	Pseudomonas	viridiflava	GO:0005576	extracellular region	IEA
PL3	A8E441	Pseudomonas	viridiflava	GO:0030570	pectate lyase activity	IEA
PL3	A8E443	Pseudomonas	viridiflava	GO:0005576	extracellular region	IEA
PL3	A8E443	Pseudomonas	viridiflava	GO:0030570	pectate lyase activity	IEA
PL3	A8E445	Pseudomonas	viridiflava	GO:0005576	extracellular region	IEA
PL3	A8E445	Pseudomonas	viridiflava	GO:0030570	pectate lyase activity	IEA
PL3	A8E451	Pseudomonas	viridiflava	GO:0005576	extracellular region	IEA
PL3	A8E451	Pseudomonas	viridiflava	GO:0030570	pectate lyase activity	IEA
PL3	A8E453	Pseudomonas	viridiflava	GO:0005576	extracellular region	IEA
PL3	A8E453	Pseudomonas	viridiflava	GO:0030570	pectate lyase activity	IEA
PL3	A8E457	Pseudomonas	viridiflava	GO:0005576	extracellular region	IEA
PL3	A8E457	Pseudomonas	viridiflava	GO:0030570	pectate lyase activity	IEA
PL3	A8E459	Pseudomonas	viridiflava	GO:0005576	extracellular region	IEA
PL3	A8E459	Pseudomonas	viridiflava	GO:0030570	pectate lyase activity	IEA
PL3	A8E461	Pseudomonas	viridiflava	GO:0005576	extracellular region	IEA
PL3	A8E461	Pseudomonas	viridiflava	GO:0030570	pectate lyase activity	IEA
PL3	A8E463	Pseudomonas	viridiflava	GO:0005576	extracellular region	IEA
PL3	A8E463	Pseudomonas	viridiflava	GO:0030570	pectate lyase activity	IEA
PL3	A8E465	Pseudomonas	viridiflava	GO:0005576	extracellular region	IEA
PL3	A8E465	Pseudomonas	viridiflava	GO:0030570	pectate lyase activity	IEA
PL3	A8E469	Pseudomonas	viridiflava	GO:0005576	extracellular region	IEA
PL3	A8E469	Pseudomonas	viridiflava	GO:0030570	pectate lyase activity	IEA
PL3	A8E471	Pseudomonas	viridiflava	GO:0005576	extracellular region	IEA
PL3	A8E471	Pseudomonas	viridiflava	GO:0030570	pectate lyase activity	IEA
PL3	A8E473	Pseudomonas	viridiflava	GO:0005576	extracellular region	IEA
PL3	A8E473	Pseudomonas	viridiflava	GO:0030570	pectate lyase activity	IEA
PL3	A8E475	Pseudomonas	viridiflava	GO:0005576	extracellular region	IEA
PL3	A8E475	Pseudomonas	viridiflava	GO:0030570	pectate lyase activity	IEA
PL3	A8E477	Pseudomonas	viridiflava	GO:0005576	extracellular region	IEA
PL3	A8E477	Pseudomonas	viridiflava	GO:0030570	pectate lyase activity	IEA
PL3	A8E479	Pseudomonas	viridiflava	GO:0005576	extracellular region	IEA
PL3	A8E479	Pseudomonas	viridiflava	GO:0030570	pectate lyase activity	IEA
PL3	A8E481	Pseudomonas	viridiflava	GO:0005576	extracellular region	IEA
PL3	A8E481	Pseudomonas	viridiflava	GO:0030570	pectate lyase activity	IEA
PL3	A8E483	Pseudomonas	viridiflava	GO:0005576	extracellular region	IEA
PL3	A8E483	Pseudomonas	viridiflava	GO:0030570	pectate lyase activity	IEA
PL3	A8E485	Pseudomonas	viridiflava	GO:0005576	extracellular region	IEA
PL3	A8E485	Pseudomonas	viridiflava	GO:0030570	pectate lyase activity	IEA
PL3	A8E487	Pseudomonas	viridiflava	GO:0005576	extracellular region	IEA
PL3	A8E487	Pseudomonas	viridiflava	GO:0030570	pectate lyase activity	IEA
PL3	A8E491	Pseudomonas	viridiflava	GO:0005576	extracellular region	IEA
PL3	A8E491	Pseudomonas	viridiflava	GO:0030570	pectate lyase activity	IEA
PL3	A8E493	Pseudomonas	viridiflava	GO:0005576	extracellular region	IEA
PL3	A8E493	Pseudomonas	viridiflava	GO:0030570	pectate lyase activity	IEA
PL3	A8E495	Pseudomonas	viridiflava	GO:0005576	extracellular region	IEA
PL3	A8E495	Pseudomonas	viridiflava	GO:0030570	pectate lyase activity	IEA
PL3	A8E499	Pseudomonas	viridiflava	GO:0005576	extracellular region	IEA
PL3	A8E499	Pseudomonas	viridiflava	GO:0030570	pectate lyase activity	IEA
PL3	A8E4A1	Pseudomonas	viridiflava	GO:0005576	extracellular region	IEA
PL3	A8E4A1	Pseudomonas	viridiflava	GO:0030570	pectate lyase activity	IEA
PL3	A8E4A3	Pseudomonas	viridiflava	GO:0005576	extracellular region	IEA
PL3	A8E4A3	Pseudomonas	viridiflava	GO:0030570	pectate lyase activity	IEA
PL3	A8E4A5	Pseudomonas	viridiflava	GO:0005576	extracellular region	IEA
PL3	A8E4A5	Pseudomonas	viridiflava	GO:0030570	pectate lyase activity	IEA
PL3	A8E4A7	Pseudomonas	viridiflava	GO:0005576	extracellular region	IEA
PL3	A8E4A7	Pseudomonas	viridiflava	GO:0030570	pectate lyase activity	IEA
PL3	A8E4A9	Pseudomonas	viridiflava	GO:0005576	extracellular region	IEA
PL3	A8E4A9	Pseudomonas	viridiflava	GO:0030570	pectate lyase activity	IEA
PL3	A8E4B1	Pseudomonas	viridiflava	GO:0005576	extracellular region	IEA
PL3	A8E4B1	Pseudomonas	viridiflava	GO:0030570	pectate lyase activity	IEA
PL3	A8E4B7	Pseudomonas	viridiflava	GO:0005576	extracellular region	IEA
PL3	A8E4B7	Pseudomonas	viridiflava	GO:0030570	pectate lyase activity	IEA
PL3	A8E4C5	Pseudomonas	viridiflava	GO:0005576	extracellular region	IEA
PL3	A8E4C5	Pseudomonas	viridiflava	GO:0030570	pectate lyase activity	IEA
PL3	A8E4C9	Pseudomonas	viridiflava	GO:0005576	extracellular region	IEA
PL3	A8E4C9	Pseudomonas	viridiflava	GO:0030570	pectate lyase activity	IEA
PL3	A8E4D1	Pseudomonas	viridiflava	GO:0005576	extracellular region	IEA
PL3	A8E4D1	Pseudomonas	viridiflava	GO:0030570	pectate lyase activity	IEA
PL3	A8E4D3	Pseudomonas	viridiflava	GO:0005576	extracellular region	IEA
PL3	A8E4D3	Pseudomonas	viridiflava	GO:0030570	pectate lyase activity	IEA
PL3	A8E4D5	Pseudomonas	viridiflava	GO:0005576	extracellular region	IEA
PL3	A8E4D5	Pseudomonas	viridiflava	GO:0030570	pectate lyase activity	IEA
PL3	A8E4D7	Pseudomonas	viridiflava	GO:0005576	extracellular region	IEA
PL3	A8E4D7	Pseudomonas	viridiflava	GO:0030570	pectate lyase activity	IEA
PL3	A8E4D9	Pseudomonas	viridiflava	GO:0005576	extracellular region	IEA
PL3	A8E4D9	Pseudomonas	viridiflava	GO:0030570	pectate lyase activity	IEA
PL3	A8E4E1	Pseudomonas	viridiflava	GO:0005576	extracellular region	IEA
PL3	A8E4E1	Pseudomonas	viridiflava	GO:0030570	pectate lyase activity	IEA
PL3	A8E4E3	Pseudomonas	viridiflava	GO:0005576	extracellular region	IEA
PL3	A8E4E3	Pseudomonas	viridiflava	GO:0030570	pectate lyase activity	IEA
PL3	A8E4E5	Pseudomonas	viridiflava	GO:0005576	extracellular region	IEA
PL3	A8E4E5	Pseudomonas	viridiflava	GO:0030570	pectate lyase activity	IEA
PL3	A8E4E7	Pseudomonas	viridiflava	GO:0005576	extracellular region	IEA
PL3	A8E4E7	Pseudomonas	viridiflava	GO:0030570	pectate lyase activity	IEA
PL3	A8E4E9	Pseudomonas	viridiflava	GO:0005576	extracellular region	IEA
PL3	A8E4E9	Pseudomonas	viridiflava	GO:0030570	pectate lyase activity	IEA
PL3	A8E4F1	Pseudomonas	viridiflava	GO:0005576	extracellular region	IEA
PL3	A8E4F1	Pseudomonas	viridiflava	GO:0030570	pectate lyase activity	IEA
PL3	A8E4F7	Pseudomonas	viridiflava	GO:0005576	extracellular region	IEA
PL3	A8E4F7	Pseudomonas	viridiflava	GO:0030570	pectate lyase activity	IEA
PL3	A8E4F9	Pseudomonas	viridiflava	GO:0005576	extracellular region	IEA
PL3	A8E4F9	Pseudomonas	viridiflava	GO:0030570	pectate lyase activity	IEA
PL3	A8E4G1	Pseudomonas	viridiflava	GO:0005576	extracellular region	IEA
PL3	A8E4G1	Pseudomonas	viridiflava	GO:0030570	pectate lyase activity	IEA
PL3	Q4ZX84	Pseudomonas	syringae pv. syringae B728a	GO:0005576	extracellular region	IEA
PL3	Q4ZX84	Pseudomonas	syringae pv. syringae B728a	GO:0030570	pectate lyase activity	IEA
PL3	Q4USA2	Xanthomonas	campestris pv. campestris str. 8004	GO:0005576	extracellular region	IEA
PL3	Q4USA2	Xanthomonas	campestris pv. campestris str. 8004	GO:0030570	pectate lyase activity	IEA
PL3	Q48M48	Pseudomonas	syringae pv. phaseolicola 1448A	GO:0005576	extracellular region	IEA
PL3	Q48M48	Pseudomonas	syringae pv. phaseolicola 1448A	GO:0030570	pectate lyase activity	IEA
PL3	Q2I8V7	uncultured	bacterium	GO:0005576	extracellular region	IEA
PL3	Q2I8V7	uncultured	bacterium	GO:0030570	pectate lyase activity	IEA
PL3	Q20IN6	Pseudomonas	cichorii	GO:0005576	extracellular region	IEA
PL3	Q20IN6	Pseudomonas	cichorii	GO:0030570	pectate lyase activity	IEA
PL3	A0N0X0	Ralstonia	solanacearum	GO:0005576	extracellular region	IEA
PL3	A0N0X0	Ralstonia	solanacearum	GO:0030570	pectate lyase activity	IEA
PL3	A1TKK7	Acidovorax	citrulli AAC00-1	GO:0005576	extracellular region	IEA
PL3	A1TKK7	Acidovorax	citrulli AAC00-1	GO:0030570	pectate lyase activity	IEA
PL3	A3F5B9	Heterodera	schachtii	GO:0005576	extracellular region	IEA
PL3	A3F5B9	Heterodera	schachtii	GO:0030570	pectate lyase activity	IEA
PL3	A3F5C0	Heterodera	schachtii	GO:0005576	extracellular region	IEA
PL3	A3F5C0	Heterodera	schachtii	GO:0030570	pectate lyase activity	IEA
PL3	A3KK49	Streptomyces	ambofaciens ATCC 23877	GO:0005576	extracellular region	IEA
PL3	A3KK49	Streptomyces	ambofaciens ATCC 23877	GO:0030570	pectate lyase activity	IEA
PL3	A4FHV6	Saccharopolyspora	erythraea NRRL 2338	GO:0005576	extracellular region	IEA
PL3	A4FHV6	Saccharopolyspora	erythraea NRRL 2338	GO:0030570	pectate lyase activity	IEA
PL4	A5ABH4	Aspergillus	niger CBS 513.88	GO:0000272	polysaccharide catabolic process	IEA
PL4	A5ABH4	Aspergillus	niger CBS 513.88	GO:0005576	extracellular region	IEA
PL4	A5ABH4	Aspergillus	niger CBS 513.88	GO:0007047	cellular cell wall organization	IEA
PL4	A5ABH4	Aspergillus	niger CBS 513.88	GO:0016829	lyase activity	IEA
PL4	A5ABH4	Aspergillus	niger CBS 513.88	GO:0030246	carbohydrate binding	IEA
PL4	A2R2L1	Aspergillus	niger CBS 513.88	GO:0000272	polysaccharide catabolic process	IEA
PL4	A2R2L1	Aspergillus	niger CBS 513.88	GO:0004180	carboxypeptidase activity	IEA
PL4	A2R2L1	Aspergillus	niger CBS 513.88	GO:0005576	extracellular region	IEA
PL4	A2R2L1	Aspergillus	niger CBS 513.88	GO:0007047	cellular cell wall organization	IEA
PL4	A2R2L1	Aspergillus	niger CBS 513.88	GO:0016837	carbon-oxygen lyase activity, acting on polysaccharides	IEA
PL4	A2R2L1	Aspergillus	niger CBS 513.88	GO:0030246	carbohydrate binding	IEA
PL4	B2SLR9	Xanthomonas	oryzae pv. oryzae PXO99A	GO:0005975	carbohydrate metabolic process	IEA
PL4	B2SLR9	Xanthomonas	oryzae pv. oryzae PXO99A	GO:0016837	carbon-oxygen lyase activity, acting on polysaccharides	IEA
PL4	B2SLR9	Xanthomonas	oryzae pv. oryzae PXO99A	GO:0030246	carbohydrate binding	IEA
PL4	B6UDB9	Zea	mays	GO:0005975	carbohydrate metabolic process	IEA
PL4	B6UDB9	Zea	mays	GO:0016829	lyase activity	IEA
PL4	B6UDB9	Zea	mays	GO:0030246	carbohydrate binding	IEA
PL4	B6H5K7	Penicillium	chrysogenum Wisconsin 54-1255	GO:0005975	carbohydrate metabolic process	IEA
PL4	B6H5K7	Penicillium	chrysogenum Wisconsin 54-1255	GO:0016837	carbon-oxygen lyase activity, acting on polysaccharides	IEA
PL4	B6H5K7	Penicillium	chrysogenum Wisconsin 54-1255	GO:0030246	carbohydrate binding	IEA
PL4	B6HLN6	Penicillium	chrysogenum Wisconsin 54-1255	GO:0005975	carbohydrate metabolic process	IEA
PL4	B6HLN6	Penicillium	chrysogenum Wisconsin 54-1255	GO:0016837	carbon-oxygen lyase activity, acting on polysaccharides	IEA
PL4	B6HLN6	Penicillium	chrysogenum Wisconsin 54-1255	GO:0030246	carbohydrate binding	IEA
PL4	B6HJ66	Penicillium	chrysogenum Wisconsin 54-1255	GO:0003824	catalytic activity	IEA
PL4	B6HJ66	Penicillium	chrysogenum Wisconsin 54-1255	GO:0005975	carbohydrate metabolic process	IEA
PL4	B6HJ66	Penicillium	chrysogenum Wisconsin 54-1255	GO:0030246	carbohydrate binding	IEA
PL4	Q00019	Aspergillus	aculeatus	GO:0004180	carboxypeptidase activity	IEA
PL4	Q00019	Aspergillus	aculeatus	GO:0005975	carbohydrate metabolic process	IEA
PL4	Q00019	Aspergillus	aculeatus	GO:0016837	carbon-oxygen lyase activity, acting on polysaccharides	IEA
PL4	Q00019	Aspergillus	aculeatus	GO:0030246	carbohydrate binding	IEA
PL4	P78710	Neurospora	crassa	GO:0004180	carboxypeptidase activity	IEA
PL4	P78710	Neurospora	crassa	GO:0005975	carbohydrate metabolic process	IEA
PL4	P78710	Neurospora	crassa	GO:0016837	carbon-oxygen lyase activity, acting on polysaccharides	IEA
PL4	P78710	Neurospora	crassa	GO:0030246	carbohydrate binding	IEA
PL4	Q9SZK3	Arabidopsis	thaliana	GO:0030246	carbohydrate binding	IEA
PL4	Q9ZQ51	Arabidopsis	thaliana	GO:0003824	catalytic activity	IEA
PL4	Q9ZQ51	Arabidopsis	thaliana	GO:0005975	carbohydrate metabolic process	IEA
PL4	Q9ZQ51	Arabidopsis	thaliana	GO:0030246	carbohydrate binding	IEA
PL4	Q9STV1	Arabidopsis	thaliana	GO:0005886	plasma membrane	IDA
PL4	Q9STV1	Arabidopsis	thaliana	GO:0030246	carbohydrate binding	IEA
PL4	Q93Z90	Arabidopsis	thaliana	GO:0030246	carbohydrate binding	IEA
PL4	Q84W85	Arabidopsis	thaliana	GO:0030246	carbohydrate binding	IEA
PL4	Q9SZJ8	Arabidopsis	thaliana	GO:0030246	carbohydrate binding	IEA
PL4	Q8RJP2	Dickeya	dadantii 3937	GO:0004180	carboxypeptidase activity	IEA
PL4	Q8RJP2	Dickeya	dadantii 3937	GO:0005576	extracellular region	IEA
PL4	Q8RJP2	Dickeya	dadantii 3937	GO:0005975	carbohydrate metabolic process	IEA
PL4	Q8RJP2	Dickeya	dadantii 3937	GO:0009405	pathogenesis	IEA
PL4	Q8RJP2	Dickeya	dadantii 3937	GO:0016829	lyase activity	IEA
PL4	Q8RJP2	Dickeya	dadantii 3937	GO:0030246	carbohydrate binding	IEA
PL4	Q8NJK5	Aspergillus	niger	GO:0000272	polysaccharide catabolic process	IEA
PL4	Q8NJK5	Aspergillus	niger	GO:0004180	carboxypeptidase activity	IEA
PL4	Q8NJK5	Aspergillus	niger	GO:0005576	extracellular region	IEA
PL4	Q8NJK5	Aspergillus	niger	GO:0007047	cellular cell wall organization	IEA
PL4	Q8NJK5	Aspergillus	niger	GO:0016837	carbon-oxygen lyase activity, acting on polysaccharides	IEA
PL4	Q8NJK5	Aspergillus	niger	GO:0030246	carbohydrate binding	IEA
PL4	O04510	Arabidopsis	thaliana	GO:0030246	carbohydrate binding	IEA
PL4	O04511	Arabidopsis	thaliana	GO:0030246	carbohydrate binding	IEA
PL4	O04512	Arabidopsis	thaliana	GO:0030246	carbohydrate binding	IEA
PL4	O65620	Arabidopsis	thaliana	GO:0030246	carbohydrate binding	IEA
PL4	C9YT62	Streptomyces	scabiei 87.22	GO:0004180	carboxypeptidase activity	IEA
PL4	C9YT62	Streptomyces	scabiei 87.22	GO:0005975	carbohydrate metabolic process	IEA
PL4	C9YT62	Streptomyces	scabiei 87.22	GO:0016837	carbon-oxygen lyase activity, acting on polysaccharides	IEA
PL4	C9YT62	Streptomyces	scabiei 87.22	GO:0030246	carbohydrate binding	IEA
PL4	C9Z6B6	Streptomyces	scabiei 87.22	GO:0005975	carbohydrate metabolic process	IEA
PL4	C9Z6B6	Streptomyces	scabiei 87.22	GO:0016837	carbon-oxygen lyase activity, acting on polysaccharides	IEA
PL4	C9Z6B6	Streptomyces	scabiei 87.22	GO:0030246	carbohydrate binding	IEA
PL4	D0KIA6	Pectobacterium	wasabiae WPP163	GO:0005975	carbohydrate metabolic process	IEA
PL4	D0KIA6	Pectobacterium	wasabiae WPP163	GO:0016829	lyase activity	IEA
PL4	D0KIA6	Pectobacterium	wasabiae WPP163	GO:0030246	carbohydrate binding	IEA
PL4	C8V625	Aspergillus	nidulans FGSC A4	GO:0005975	carbohydrate metabolic process	IEA
PL4	C8V625	Aspergillus	nidulans FGSC A4	GO:0016837	carbon-oxygen lyase activity, acting on polysaccharides	IEA
PL4	C8V625	Aspergillus	nidulans FGSC A4	GO:0030246	carbohydrate binding	IEA
PL4	Q6Z3F5	Oryza	sativa Japonica Group	GO:0003824	catalytic activity	IEA
PL4	Q6Z3F5	Oryza	sativa Japonica Group	GO:0005975	carbohydrate metabolic process	IEA
PL4	Q6Z3F5	Oryza	sativa Japonica Group	GO:0030246	carbohydrate binding	IEA
PL4	Q3BPF0	Xanthomonas	campestris pv. vesicatoria str. 85-10	GO:0005975	carbohydrate metabolic process	IEA
PL4	Q3BPF0	Xanthomonas	campestris pv. vesicatoria str. 85-10	GO:0016837	carbon-oxygen lyase activity, acting on polysaccharides	IEA
PL4	Q3BPF0	Xanthomonas	campestris pv. vesicatoria str. 85-10	GO:0030246	carbohydrate binding	IEA
PL4	Q2P6U4	Xanthomonas	oryzae pv. oryzae MAFF 311018	GO:0005975	carbohydrate metabolic process	IEA
PL4	Q2P6U4	Xanthomonas	oryzae pv. oryzae MAFF 311018	GO:0016837	carbon-oxygen lyase activity, acting on polysaccharides	IEA
PL4	Q2P6U4	Xanthomonas	oryzae pv. oryzae MAFF 311018	GO:0030246	carbohydrate binding	IEA
PL4	A0SPK1	Triticum	turgidum subsp. dicoccoides	GO:0016829	lyase activity	IEA
PL4	A0SPK1	Triticum	turgidum subsp. dicoccoides	GO:0030246	carbohydrate binding	IEA
PL4	Q0J3T6	Oryza	sativa Japonica Group	GO:0030246	carbohydrate binding	IEA
PL4	Q0IUU6	Oryza	sativa Japonica Group	GO:0003824	catalytic activity	IEA
PL4	Q0IUU6	Oryza	sativa Japonica Group	GO:0005975	carbohydrate metabolic process	IEA
PL4	Q0IUU6	Oryza	sativa Japonica Group	GO:0030246	carbohydrate binding	IEA
PL4	Q0IQB9	Oryza	sativa Japonica Group	GO:0003824	catalytic activity	IEA
PL4	Q0IQB9	Oryza	sativa Japonica Group	GO:0005975	carbohydrate metabolic process	IEA
PL4	Q0IQB9	Oryza	sativa Japonica Group	GO:0030246	carbohydrate binding	IEA
PL4	D2C043	Dickeya	dadantii Ech586	GO:0016829	lyase activity	IEA
PL4	D2C043	Dickeya	dadantii Ech586	GO:0030246	carbohydrate binding	IEA
PL4	D2Y0Z8	Marssonina	brunnea f. sp. 'multigermtubi'	GO:0005975	carbohydrate metabolic process	IEA
PL4	D2Y0Z8	Marssonina	brunnea f. sp. 'multigermtubi'	GO:0016837	carbon-oxygen lyase activity, acting on polysaccharides	IEA
PL4	D2Y0Z8	Marssonina	brunnea f. sp. 'multigermtubi'	GO:0030246	carbohydrate binding	IEA
PL4	C5SG82	Asticcacaulis	excentricus CB 48	GO:0030246	carbohydrate binding	IEA
PL4	C3KAQ7	Pseudomonas	fluorescens SBW25	GO:0005975	carbohydrate metabolic process	IEA
PL4	C3KAQ7	Pseudomonas	fluorescens SBW25	GO:0016837	carbon-oxygen lyase activity, acting on polysaccharides	IEA
PL4	C3KAQ7	Pseudomonas	fluorescens SBW25	GO:0030246	carbohydrate binding	IEA
PL4	C4R6P7	Pichia	pastoris GS115	GO:0003824	catalytic activity	IEA
PL4	C4R6P7	Pichia	pastoris GS115	GO:0005975	carbohydrate metabolic process	IEA
PL4	C4R6P7	Pichia	pastoris GS115	GO:0030246	carbohydrate binding	IEA
PL4	C6CIE9	Dickeya	zeae Ech1591	GO:0005975	carbohydrate metabolic process	IEA
PL4	C6CIE9	Dickeya	zeae Ech1591	GO:0016829	lyase activity	IEA
PL4	C6CIE9	Dickeya	zeae Ech1591	GO:0030246	carbohydrate binding	IEA
PL4	C6CHU4	Dickeya	zeae Ech1591	GO:0005975	carbohydrate metabolic process	IEA
PL4	C6CHU4	Dickeya	zeae Ech1591	GO:0016829	lyase activity	IEA
PL4	C6CHU4	Dickeya	zeae Ech1591	GO:0030246	carbohydrate binding	IEA
PL4	C6D929	Pectobacterium	carotovorum subsp. carotovorum PC1	GO:0005975	carbohydrate metabolic process	IEA
PL4	C6D929	Pectobacterium	carotovorum subsp. carotovorum PC1	GO:0016829	lyase activity	IEA
PL4	C6D929	Pectobacterium	carotovorum subsp. carotovorum PC1	GO:0030246	carbohydrate binding	IEA
PL4	A9YWS8	Medicago	truncatula	GO:0003824	catalytic activity	IEA
PL4	A9YWS8	Medicago	truncatula	GO:0005975	carbohydrate metabolic process	IEA
PL4	A9YWS8	Medicago	truncatula	GO:0030246	carbohydrate binding	IEA
PL4	B2AE90	Podospora	anserina	GO:0004180	carboxypeptidase activity	IEA
PL4	B2AE90	Podospora	anserina	GO:0005975	carbohydrate metabolic process	IEA
PL4	B2AE90	Podospora	anserina	GO:0016837	carbon-oxygen lyase activity, acting on polysaccharides	IEA
PL4	B2AE90	Podospora	anserina	GO:0030246	carbohydrate binding	IEA
PL4	B1ZPN8	Opitutus	terrae PB90-1	GO:0005509	calcium ion binding	IEA
PL4	B1ZPN8	Opitutus	terrae PB90-1	GO:0005975	carbohydrate metabolic process	IEA
PL4	B1ZPN8	Opitutus	terrae PB90-1	GO:0016020	membrane	IEA
PL4	B1ZPN8	Opitutus	terrae PB90-1	GO:0016837	carbon-oxygen lyase activity, acting on polysaccharides	IEA
PL4	B1ZPN8	Opitutus	terrae PB90-1	GO:0030246	carbohydrate binding	IEA
PL5	B0KGQ9	Pseudomonas	putida GB-1	GO:0042122	alginic acid catabolic process	IEA
PL5	B0KGQ9	Pseudomonas	putida GB-1	GO:0042597	periplasmic space	IEA
PL5	B0KGQ9	Pseudomonas	putida GB-1	GO:0045135	poly(beta-D-mannuronate) lyase activity	IEA
PL5	B1J479	Pseudomonas	putida W619	GO:0042122	alginic acid catabolic process	IEA
PL5	B1J479	Pseudomonas	putida W619	GO:0042597	periplasmic space	IEA
PL5	B1J479	Pseudomonas	putida W619	GO:0045135	poly(beta-D-mannuronate) lyase activity	IEA
PL5	Q2KVN4	Bordetella	avium 197N	GO:0042122	alginic acid catabolic process	IEA
PL5	Q2KVN4	Bordetella	avium 197N	GO:0042597	periplasmic space	IEA
PL5	Q2KVN4	Bordetella	avium 197N	GO:0045135	poly(beta-D-mannuronate) lyase activity	IEA
PL5	Q02R18	Pseudomonas	aeruginosa UCBPP-PA14	GO:0042122	alginic acid catabolic process	IEA
PL5	Q02R18	Pseudomonas	aeruginosa UCBPP-PA14	GO:0042597	periplasmic space	IEA
PL5	Q02R18	Pseudomonas	aeruginosa UCBPP-PA14	GO:0045135	poly(beta-D-mannuronate) lyase activity	IEA
PL5	A4WAI4	Enterobacter	sp. 638	GO:0042122	alginic acid catabolic process	IEA
PL5	A4WAI4	Enterobacter	sp. 638	GO:0042597	periplasmic space	IEA
PL5	A4WAI4	Enterobacter	sp. 638	GO:0045135	poly(beta-D-mannuronate) lyase activity	IEA
PL5	A4XR26	Pseudomonas	mendocina ymp	GO:0042122	alginic acid catabolic process	IEA
PL5	A4XR26	Pseudomonas	mendocina ymp	GO:0042597	periplasmic space	IEA
PL5	A4XR26	Pseudomonas	mendocina ymp	GO:0045135	poly(beta-D-mannuronate) lyase activity	IEA
PL5	A4XSW6	Pseudomonas	mendocina ymp	GO:0042122	alginic acid catabolic process	IEA
PL5	A4XSW6	Pseudomonas	mendocina ymp	GO:0042597	periplasmic space	IEA
PL5	A4XSW6	Pseudomonas	mendocina ymp	GO:0045135	poly(beta-D-mannuronate) lyase activity	IEA
PL5	A5W8V4	Pseudomonas	putida F1	GO:0042122	alginic acid catabolic process	IEA
PL5	A5W8V4	Pseudomonas	putida F1	GO:0042597	periplasmic space	IEA
PL5	A5W8V4	Pseudomonas	putida F1	GO:0045135	poly(beta-D-mannuronate) lyase activity	IEA
PL5	A6V1P7	Pseudomonas	aeruginosa PA7	GO:0042122	alginic acid catabolic process	IEA
PL5	A6V1P7	Pseudomonas	aeruginosa PA7	GO:0042597	periplasmic space	IEA
PL5	A6V1P7	Pseudomonas	aeruginosa PA7	GO:0045135	poly(beta-D-mannuronate) lyase activity	IEA
PL5	E1MYG0	Acidobacterium	sp. SP1PR4	GO:0042122	alginic acid catabolic process	IEA
PL5	E1MYG0	Acidobacterium	sp. SP1PR4	GO:0042597	periplasmic space	IEA
PL5	E1MYG0	Acidobacterium	sp. SP1PR4	GO:0045135	poly(beta-D-mannuronate) lyase activity	IEA
PL5	E1N406	Acidobacterium	sp. SP1PR4	GO:0042122	alginic acid catabolic process	IEA
PL5	E1N406	Acidobacterium	sp. SP1PR4	GO:0042597	periplasmic space	IEA
PL5	E1N406	Acidobacterium	sp. SP1PR4	GO:0045135	poly(beta-D-mannuronate) lyase activity	IEA
PL5	Q88ND1	Pseudomonas	putida KT2440	GO:0042122	alginic acid catabolic process	IEA
PL5	Q88ND1	Pseudomonas	putida KT2440	GO:0042597	periplasmic space	IEA
PL5	Q88ND1	Pseudomonas	putida KT2440	GO:0045135	poly(beta-D-mannuronate) lyase activity	IEA
PL5	P59786	Pseudomonas	fluorescens	GO:0042122	alginic acid catabolic process	IEA
PL5	P59786	Pseudomonas	fluorescens	GO:0042597	periplasmic space	IEA
PL5	P59786	Pseudomonas	fluorescens	GO:0045135	poly(beta-D-mannuronate) lyase activity	IEA
PL5	Q06749	Pseudomonas	aeruginosa	GO:0042122	alginic acid catabolic process	IEA
PL5	Q06749	Pseudomonas	aeruginosa	GO:0042597	periplasmic space	IEA
PL5	Q06749	Pseudomonas	aeruginosa	GO:0045135	poly(beta-D-mannuronate) lyase activity	IEA
PL5	B2UH07	Ralstonia	pickettii 12J	GO:0042122	alginic acid catabolic process	IEA
PL5	B2UH07	Ralstonia	pickettii 12J	GO:0042597	periplasmic space	IEA
PL5	B2UH07	Ralstonia	pickettii 12J	GO:0045135	poly(beta-D-mannuronate) lyase activity	IEA
PL5	B2FHL8	Stenotrophomonas	maltophilia K279a	GO:0042122	alginic acid catabolic process	IEA
PL5	B2FHL8	Stenotrophomonas	maltophilia K279a	GO:0042597	periplasmic space	IEA
PL5	B2FHL8	Stenotrophomonas	maltophilia K279a	GO:0045135	poly(beta-D-mannuronate) lyase activity	IEA
PL5	Q9ZNB7	Cobetia	marina	GO:0042122	alginic acid catabolic process	IEA
PL5	Q9ZNB7	Cobetia	marina	GO:0042597	periplasmic space	IEA
PL5	Q9ZNB7	Cobetia	marina	GO:0045135	poly(beta-D-mannuronate) lyase activity	IEA
PL5	Q9KWU1	Sphingomonas	sp.	GO:0042122	alginic acid catabolic process	IEA
PL5	Q9KWU1	Sphingomonas	sp.	GO:0042597	periplasmic space	IEA
PL5	Q9KWU1	Sphingomonas	sp.	GO:0045135	poly(beta-D-mannuronate) lyase activity	IEA
PL5	Q9L7P2	Pseudomonas	syringae pv. syringae	GO:0042122	alginic acid catabolic process	IEA
PL5	Q9L7P2	Pseudomonas	syringae pv. syringae	GO:0042597	periplasmic space	IEA
PL5	Q9L7P2	Pseudomonas	syringae pv. syringae	GO:0045135	poly(beta-D-mannuronate) lyase activity	IEA
PL5	C1DP89	Azotobacter	vinelandii DJ	GO:0042122	alginic acid catabolic process	IEA
PL5	C1DP89	Azotobacter	vinelandii DJ	GO:0042597	periplasmic space	IEA
PL5	C1DP89	Azotobacter	vinelandii DJ	GO:0045135	poly(beta-D-mannuronate) lyase activity	IEA
PL5	C3KDZ3	Pseudomonas	fluorescens SBW25	GO:0042122	alginic acid catabolic process	IEA
PL5	C3KDZ3	Pseudomonas	fluorescens SBW25	GO:0042597	periplasmic space	IEA
PL5	C3KDZ3	Pseudomonas	fluorescens SBW25	GO:0045135	poly(beta-D-mannuronate) lyase activity	IEA
PL5	C4LEL1	Tolumonas	auensis DSM 9187	GO:0042122	alginic acid catabolic process	IEA
PL5	C4LEL1	Tolumonas	auensis DSM 9187	GO:0042597	periplasmic space	IEA
PL5	C4LEL1	Tolumonas	auensis DSM 9187	GO:0045135	poly(beta-D-mannuronate) lyase activity	IEA
PL5	C6BHE0	Ralstonia	pickettii 12D	GO:0042122	alginic acid catabolic process	IEA
PL5	C6BHE0	Ralstonia	pickettii 12D	GO:0042597	periplasmic space	IEA
PL5	C6BHE0	Ralstonia	pickettii 12D	GO:0045135	poly(beta-D-mannuronate) lyase activity	IEA
PL5	Q6YB88	Pseudomonas	sp. QDA	GO:0042122	alginic acid catabolic process	IEA
PL5	Q6YB88	Pseudomonas	sp. QDA	GO:0042597	periplasmic space	IEA
PL5	Q6YB88	Pseudomonas	sp. QDA	GO:0045135	poly(beta-D-mannuronate) lyase activity	IEA
PL5	Q597B8	Pseudomonas	sp. QD03	GO:0042122	alginic acid catabolic process	IEA
PL5	Q597B8	Pseudomonas	sp. QD03	GO:0042597	periplasmic space	IEA
PL5	Q597B8	Pseudomonas	sp. QD03	GO:0045135	poly(beta-D-mannuronate) lyase activity	IEA
PL5	Q3ZLR6	Pseudomonas	sp. MY01	GO:0042122	alginic acid catabolic process	IEA
PL5	Q3ZLR6	Pseudomonas	sp. MY01	GO:0042597	periplasmic space	IEA
PL5	Q3ZLR6	Pseudomonas	sp. MY01	GO:0045135	poly(beta-D-mannuronate) lyase activity	IEA
PL5	Q4ZXL0	Pseudomonas	syringae pv. syringae B728a	GO:0042122	alginic acid catabolic process	IEA
PL5	Q4ZXL0	Pseudomonas	syringae pv. syringae B728a	GO:0042597	periplasmic space	IEA
PL5	Q4ZXL0	Pseudomonas	syringae pv. syringae B728a	GO:0045135	poly(beta-D-mannuronate) lyase activity	IEA
PL5	Q4KHY5	Pseudomonas	fluorescens Pf-5	GO:0042122	alginic acid catabolic process	IEA
PL5	Q4KHY5	Pseudomonas	fluorescens Pf-5	GO:0042597	periplasmic space	IEA
PL5	Q4KHY5	Pseudomonas	fluorescens Pf-5	GO:0045135	poly(beta-D-mannuronate) lyase activity	IEA
PL5	Q48MJ3	Pseudomonas	syringae pv. phaseolicola 1448A	GO:0042122	alginic acid catabolic process	IEA
PL5	Q48MJ3	Pseudomonas	syringae pv. phaseolicola 1448A	GO:0042597	periplasmic space	IEA
PL5	Q48MJ3	Pseudomonas	syringae pv. phaseolicola 1448A	GO:0045135	poly(beta-D-mannuronate) lyase activity	IEA
PL5	Q3KHR0	Pseudomonas	fluorescens Pf0-1	GO:0042122	alginic acid catabolic process	IEA
PL5	Q3KHR0	Pseudomonas	fluorescens Pf0-1	GO:0042597	periplasmic space	IEA
PL5	Q3KHR0	Pseudomonas	fluorescens Pf0-1	GO:0045135	poly(beta-D-mannuronate) lyase activity	IEA
PL5	B7UUU9	Pseudomonas	aeruginosa LESB58	GO:0042122	alginic acid catabolic process	IEA
PL5	B7UUU9	Pseudomonas	aeruginosa LESB58	GO:0042597	periplasmic space	IEA
PL5	B7UUU9	Pseudomonas	aeruginosa LESB58	GO:0045135	poly(beta-D-mannuronate) lyase activity	IEA
PL5	B8ISQ7	Methylobacterium	nodulans ORS 2060	GO:0042122	alginic acid catabolic process	IEA
PL5	B8ISQ7	Methylobacterium	nodulans ORS 2060	GO:0042597	periplasmic space	IEA
PL5	B8ISQ7	Methylobacterium	nodulans ORS 2060	GO:0045135	poly(beta-D-mannuronate) lyase activity	IEA
PL5	Q39MU7	Burkholderia	sp. 383	GO:0042122	alginic acid catabolic process	IEA
PL5	Q39MU7	Burkholderia	sp. 383	GO:0042597	periplasmic space	IEA
PL5	Q39MU7	Burkholderia	sp. 383	GO:0045135	poly(beta-D-mannuronate) lyase activity	IEA
PL5	Q1I821	Pseudomonas	entomophila L48	GO:0042122	alginic acid catabolic process	IEA
PL5	Q1I821	Pseudomonas	entomophila L48	GO:0042597	periplasmic space	IEA
PL5	Q1I821	Pseudomonas	entomophila L48	GO:0045135	poly(beta-D-mannuronate) lyase activity	IEA
PL5	Q1I563	Pseudomonas	entomophila L48	GO:0042122	alginic acid catabolic process	IEA
PL5	Q1I563	Pseudomonas	entomophila L48	GO:0042597	periplasmic space	IEA
PL5	Q1I563	Pseudomonas	entomophila L48	GO:0045135	poly(beta-D-mannuronate) lyase activity	IEA
PL5	Q0VSK7	Alcanivorax	borkumensis SK2	GO:0042122	alginic acid catabolic process	IEA
PL5	Q0VSK7	Alcanivorax	borkumensis SK2	GO:0042597	periplasmic space	IEA
PL5	Q0VSK7	Alcanivorax	borkumensis SK2	GO:0045135	poly(beta-D-mannuronate) lyase activity	IEA
PL5	D5KU50	Pseudomonas	alkylphenolia	GO:0042122	alginic acid catabolic process	IEA
PL5	D5KU50	Pseudomonas	alkylphenolia	GO:0042597	periplasmic space	IEA
PL5	D5KU50	Pseudomonas	alkylphenolia	GO:0045135	poly(beta-D-mannuronate) lyase activity	IEA
PL6	B2FSW7	Stenotrophomonas	maltophilia K279a	GO:0016829	lyase activity	IEA
PL6	B4SJL5	Stenotrophomonas	maltophilia R551-3	GO:0016829	lyase activity	IEA
PL6	Q07YH4	Shewanella	frigidimarina NCIMB 400	GO:0045135	poly(beta-D-mannuronate) lyase activity	IEA
PL6	Q0AT39	Maricaulis	maris MCS10	GO:0045135	poly(beta-D-mannuronate) lyase activity	IEA
PL6	A0M0H6	Gramella	forsetii KT0803	GO:0016829	lyase activity	IEA
PL6	D0MHU7	Rhodothermus	marinus DSM 4252	GO:0016829	lyase activity	IEA
PL6	Q21PT1	Saccharophagus	degradans 2-40	GO:0007155	cell adhesion	IEA
PL6	Q21PT1	Saccharophagus	degradans 2-40	GO:0016829	lyase activity	IEA
PL6	Q21GP9	Saccharophagus	degradans 2-40	GO:0016829	lyase activity	IEA
PL6	Q21FK0	Saccharophagus	degradans 2-40	GO:0016829	lyase activity	IEA
PL6	Q21FJ9	Saccharophagus	degradans 2-40	GO:0016829	lyase activity	IEA
PL6	Q21FI9	Saccharophagus	degradans 2-40	GO:0016829	lyase activity	IEA
PL6	Q15PP6	Pseudoalteromonas	atlantica T6c	GO:0045135	poly(beta-D-mannuronate) lyase activity	IEA
PL6	Q15PM7	Pseudoalteromonas	atlantica T6c	GO:0045135	poly(beta-D-mannuronate) lyase activity	IEA
PL6	C6XQE6	Hirschia	baltica ATCC 49814	GO:0016829	lyase activity	IEA
PL6	A3UA26	Croceibacter	atlanticus HTCC2559	GO:0016829	lyase activity	IEA
PL6	D8HPH8	Amycolatopsis	mediterranei U32	GO:0016829	lyase activity	IEA
PL6	Q46079	Pedobacter	heparinus DSM 2366	GO:0033999	chondroitin B lyase activity	IEA
PL6	Q06365	Pseudomonas	sp. OS-ALG-9	GO:0045135	poly(beta-D-mannuronate) lyase activity	IEA
PL6	Q9RKE2	Streptomyces	coelicolor	GO:0016829	lyase activity	IEA
PL6	D9QNG9	Brevundimonas	subvibrioides ATCC 15264	GO:0004872	receptor activity	IEA
PL6	Q3IH78	Pseudoalteromonas	haloplanktis TAC125	GO:0045135	poly(beta-D-mannuronate) lyase activity	IEA
PL7	Q53EJ1	Vibrio	sp. QY101	GO:0016829	lyase activity	IEA
PL7	Q75WP3	Sphingomonas	sp. A1	GO:0016829	lyase activity	IEA
PL7	Q4ZZ44	Pseudomonas	syringae pv. syringae B728a	GO:0016829	lyase activity	IEA
PL7	Q4ZR14	Pseudomonas	syringae pv. syringae B728a	GO:0016829	lyase activity	IEA
PL7	Q4K4J5	Pseudomonas	fluorescens Pf-5	GO:0016829	lyase activity	IEA
PL7	Q48GM8	Pseudomonas	syringae pv. phaseolicola 1448A	GO:0016829	lyase activity	IEA
PL7	Q48P69	Pseudomonas	syringae pv. phaseolicola 1448A	GO:0016829	lyase activity	IEA
PL7	Q3ILH5	Pseudoalteromonas	haloplanktis TAC125	GO:0045135	poly(beta-D-mannuronate) lyase activity	IEA
PL7	Q3K5G1	Pseudomonas	fluorescens Pf0-1	GO:0016829	lyase activity	IEA
PL7	Q02KS5	Pseudomonas	aeruginosa UCBPP-PA14	GO:0016829	lyase activity	IEA
PL7	A0M0H4	Gramella	forsetii KT0803	GO:0016829	lyase activity	IEA
PL7	A0M0H7	Gramella	forsetii KT0803	GO:0016829	lyase activity	IEA
PL7	A0M0I5	Gramella	forsetii KT0803	GO:0016829	lyase activity	IEA
PL7	A0M0I6	Gramella	forsetii KT0803	GO:0016829	lyase activity	IEA
PL7	B4RUU2	Alteromonas	macleodii 'Deep ecotype'	GO:0016829	lyase activity	IEA
PL7	B5BSV2	Agarivorans	sp. JAM-A1m	GO:0016829	lyase activity	IEA
PL7	D2KX85	Porphyra	yezoensis	GO:0016829	lyase activity	IEA
PL7	D2PLH3	Kribbella	flavida DSM 17836	GO:0007155	cell adhesion	IEA
PL7	D2PLH3	Kribbella	flavida DSM 17836	GO:0016829	lyase activity	IEA
PL7	A9KI45	Clostridium	phytofermentans ISDg	GO:0016829	lyase activity	IEA
PL7	A9KI45	Clostridium	phytofermentans ISDg	GO:0016998	cell wall macromolecule catabolic process	IEA
PL7	B0KMH4	Pseudomonas	putida GB-1	GO:0016829	lyase activity	IEA
PL7	B1JA51	Pseudomonas	putida W619	GO:0016829	lyase activity	IEA
PL7	Q9RGQ5	Vibrio	halioticoli	GO:0016829	lyase activity	IEA
PL7	Q7X4L0	Streptomyces	sp. MET0515	GO:0016829	lyase activity	IEA
PL7	A5W1W9	Pseudomonas	putida F1	GO:0016829	lyase activity	IEA
PL7	A6V439	Pseudomonas	aeruginosa PA7	GO:0016829	lyase activity	IEA
PL7	A7LFP7	Streptomyces	sp. ALG5	GO:0016829	lyase activity	IEA
PL7	Q094P5	Stigmatella	aurantiaca DW4/3-1	GO:0007155	cell adhesion	IEA
PL7	Q094P5	Stigmatella	aurantiaca DW4/3-1	GO:0016829	lyase activity	IEA
PL7	C1DNZ1	Azotobacter	vinelandii DJ	GO:0016829	lyase activity	IEA
PL7	C1DQS5	Azotobacter	vinelandii DJ	GO:0005509	calcium ion binding	IEA
PL7	C1DQS5	Azotobacter	vinelandii DJ	GO:0016829	lyase activity	IEA
PL7	C1DHI8	Azotobacter	vinelandii DJ	GO:0016829	lyase activity	IEA
PL7	C4LEK4	Tolumonas	auensis DSM 9187	GO:0016829	lyase activity	IEA
PL7	C4TIN8	Agarivorans	sp. JAM-A1m	GO:0016829	lyase activity	IEA
PL7	C4TJD4	Vibrio	sp. A9m	GO:0007155	cell adhesion	IEA
PL7	C4TJD4	Vibrio	sp. A9m	GO:0016829	lyase activity	IEA
PL7	C4TJD3	Vibrio	sp. A9m	GO:0016829	lyase activity	IEA
PL7	C4TJD2	Vibrio	sp. A9m	GO:0016829	lyase activity	IEA
PL7	C7QBF0	Catenulispora	acidiphila DSM 44928	GO:0016829	lyase activity	IEA
PL7	C7QB25	Catenulispora	acidiphila DSM 44928	GO:0016829	lyase activity	IEA
PL7	D3EHA3	Paenibacillus	sp. Y412MC10	GO:0007155	cell adhesion	IEA
PL7	D3EHA3	Paenibacillus	sp. Y412MC10	GO:0045135	poly(beta-D-mannuronate) lyase activity	IEA
PL7	D0QMJ7	Pseudoalteromonas	sp. CY24	GO:0007155	cell adhesion	IEA
PL7	D0QMJ7	Pseudoalteromonas	sp. CY24	GO:0016829	lyase activity	IEA
PL7	Q308B4	Vibrio	sp. O2	GO:0016829	lyase activity	IEA
PL7	Q308B3	Vibrio	sp. O2	GO:0016829	lyase activity	IEA
PL7	Q21KL0	Saccharophagus	degradans 2-40	GO:0007155	cell adhesion	IEA
PL7	Q21KL0	Saccharophagus	degradans 2-40	GO:0016829	lyase activity	IEA
PL7	Q21HU1	Saccharophagus	degradans 2-40	GO:0007155	cell adhesion	IEA
PL7	Q21HU1	Saccharophagus	degradans 2-40	GO:0016829	lyase activity	IEA
PL7	Q21HM2	Saccharophagus	degradans 2-40	GO:0007155	cell adhesion	IEA
PL7	Q21HM2	Saccharophagus	degradans 2-40	GO:0016829	lyase activity	IEA
PL7	Q21GT3	Saccharophagus	degradans 2-40	GO:0016829	lyase activity	IEA
PL7	Q21GP9	Saccharophagus	degradans 2-40	GO:0016829	lyase activity	IEA
PL7	Q21FI8	Saccharophagus	degradans 2-40	GO:0016829	lyase activity	IEA
PL7	Q15PP7	Pseudoalteromonas	atlantica T6c	GO:0045135	poly(beta-D-mannuronate) lyase activity	IEA
PL7	Q15PP1	Pseudoalteromonas	atlantica T6c	GO:0016829	lyase activity	IEA
PL7	Q9RB42	Corynebacterium	sp. ALY-1	GO:0047491	poly(alpha-L-guluronate) lyase activity	IEA
PL7	Q59478	Klebsiella	pneumoniae	GO:0005576	extracellular region	IEA
PL7	Q59478	Klebsiella	pneumoniae	GO:0045135	poly(beta-D-mannuronate) lyase activity	IEA
PL7	P39049	Photobacterium	sp. ATCC 43367	GO:0045135	poly(beta-D-mannuronate) lyase activity	IEA
PL7	Q9KWU1	Sphingomonas	sp.	GO:0042122	alginic acid catabolic process	IEA
PL7	Q9KWU1	Sphingomonas	sp.	GO:0042597	periplasmic space	IEA
PL7	Q9KWU1	Sphingomonas	sp.	GO:0045135	poly(beta-D-mannuronate) lyase activity	IEA
PL7	Q9RKE1	Streptomyces	coelicolor	GO:0016829	lyase activity	IEA
PL7	Q9RGQ3	Vibrio	halioticoli	GO:0016829	lyase activity	IEA
PL7	B7VB95	Pseudomonas	aeruginosa LESB58	GO:0016829	lyase activity	IEA
PL7	Q87Z26	Pseudomonas	syringae pv. tomato str. DC3000	GO:0016829	lyase activity	IEA
PL7	Q87VC4	Pseudomonas	syringae pv. tomato str. DC3000	GO:0016829	lyase activity	IEA
PL7	C0KWY1	Streptomyces	sp. M3(2009)	GO:0047491	poly(alpha-L-guluronate) lyase activity	IEA
PL7	D3PUI9	Stackebrandtia	nassauensis DSM 44728	GO:0016829	lyase activity	IEA
PL7	D7CFI6	Streptomyces	bingchenggensis BCW-1	GO:0016829	lyase activity	IEA
PL7	A3UA25	Croceibacter	atlanticus HTCC2559	GO:0016829	lyase activity	IEA
PL7	A3UA28	Croceibacter	atlanticus HTCC2559	GO:0016829	lyase activity	IEA
PL8	D5AI61	Streptococcus	suis GZ1	GO:0005576	extracellular region	IEA
PL8	D5AI61	Streptococcus	suis GZ1	GO:0005975	carbohydrate metabolic process	IEA
PL8	D5AI61	Streptococcus	suis GZ1	GO:0016829	lyase activity	IEA
PL8	D5AI61	Streptococcus	suis GZ1	GO:0030246	carbohydrate binding	IEA
PL8	D5AI62	Streptococcus	suis GZ1	GO:0005975	carbohydrate metabolic process	IEA
PL8	D5AI62	Streptococcus	suis GZ1	GO:0016837	carbon-oxygen lyase activity, acting on polysaccharides	IEA
PL8	D5AI63	Streptococcus	suis GZ1	GO:0005975	carbohydrate metabolic process	IEA
PL8	D5AI63	Streptococcus	suis GZ1	GO:0016020	membrane	IEA
PL8	D5AI63	Streptococcus	suis GZ1	GO:0016837	carbon-oxygen lyase activity, acting on polysaccharides	IEA
PL8	D4HB55	Propionibacterium	acnes SK137	GO:0005576	extracellular region	IEA
PL8	D4HB55	Propionibacterium	acnes SK137	GO:0005975	carbohydrate metabolic process	IEA
PL8	D4HB55	Propionibacterium	acnes SK137	GO:0016837	carbon-oxygen lyase activity, acting on polysaccharides	IEA
PL8	D4HB55	Propionibacterium	acnes SK137	GO:0030246	carbohydrate binding	IEA
PL8	D5B2N0	Yersinia	pestis Z176003	GO:0005576	extracellular region	IEA
PL8	D5B2N0	Yersinia	pestis Z176003	GO:0005975	carbohydrate metabolic process	IEA
PL8	D5B2N0	Yersinia	pestis Z176003	GO:0016837	carbon-oxygen lyase activity, acting on polysaccharides	IEA
PL8	D5B2N0	Yersinia	pestis Z176003	GO:0030246	carbohydrate binding	IEA
PL8	D3Q856	Stackebrandtia	nassauensis DSM 44728	GO:0005576	extracellular region	IEA
PL8	D3Q856	Stackebrandtia	nassauensis DSM 44728	GO:0005975	carbohydrate metabolic process	IEA
PL8	D3Q856	Stackebrandtia	nassauensis DSM 44728	GO:0030246	carbohydrate binding	IEA
PL8	D3Q856	Stackebrandtia	nassauensis DSM 44728	GO:0030340	hyaluronate lyase activity	IEA
PL8	B1C4V9	Clostridium	spiroforme DSM 1552	GO:0005576	extracellular region	IEA
PL8	B1C4V9	Clostridium	spiroforme DSM 1552	GO:0005975	carbohydrate metabolic process	IEA
PL8	B1C4V9	Clostridium	spiroforme DSM 1552	GO:0016837	carbon-oxygen lyase activity, acting on polysaccharides	IEA
PL8	B1C4V9	Clostridium	spiroforme DSM 1552	GO:0030246	carbohydrate binding	IEA
PL8	B1BYS5	Clostridium	spiroforme DSM 1552	GO:0005576	extracellular region	IEA
PL8	B1BYS5	Clostridium	spiroforme DSM 1552	GO:0005975	carbohydrate metabolic process	IEA
PL8	B1BYS5	Clostridium	spiroforme DSM 1552	GO:0007155	cell adhesion	IEA
PL8	B1BYS5	Clostridium	spiroforme DSM 1552	GO:0016837	carbon-oxygen lyase activity, acting on polysaccharides	IEA
PL8	B1BYS5	Clostridium	spiroforme DSM 1552	GO:0030246	carbohydrate binding	IEA
PL8	D4ME62	Enterococcus	sp. 7L76	GO:0005576	extracellular region	IEA
PL8	D4ME62	Enterococcus	sp. 7L76	GO:0005975	carbohydrate metabolic process	IEA
PL8	D4ME62	Enterococcus	sp. 7L76	GO:0016837	carbon-oxygen lyase activity, acting on polysaccharides	IEA
PL8	D4ME62	Enterococcus	sp. 7L76	GO:0030246	carbohydrate binding	IEA
PL8	D6CZN3	Bacteroides	xylanisolvens XB1A	GO:0005576	extracellular region	IEA
PL8	D6CZN3	Bacteroides	xylanisolvens XB1A	GO:0005975	carbohydrate metabolic process	IEA
PL8	D6CZN3	Bacteroides	xylanisolvens XB1A	GO:0016837	carbon-oxygen lyase activity, acting on polysaccharides	IEA
PL8	D6CZN3	Bacteroides	xylanisolvens XB1A	GO:0030246	carbohydrate binding	IEA
PL8	D6CZT8	Bacteroides	xylanisolvens XB1A	GO:0005576	extracellular region	IEA
PL8	D6CZT8	Bacteroides	xylanisolvens XB1A	GO:0005975	carbohydrate metabolic process	IEA
PL8	D6CZT8	Bacteroides	xylanisolvens XB1A	GO:0016837	carbon-oxygen lyase activity, acting on polysaccharides	IEA
PL8	D6CZT8	Bacteroides	xylanisolvens XB1A	GO:0030246	carbohydrate binding	IEA
PL8	D5LKE5	Streptococcus	suis	GO:0005975	carbohydrate metabolic process	IEA
PL8	D5LKE5	Streptococcus	suis	GO:0016020	membrane	IEA
PL8	D5LKE5	Streptococcus	suis	GO:0016837	carbon-oxygen lyase activity, acting on polysaccharides	IEA
PL8	D7C872	Streptomyces	bingchenggensis BCW-1	GO:0005576	extracellular region	IEA
PL8	D7C872	Streptomyces	bingchenggensis BCW-1	GO:0005975	carbohydrate metabolic process	IEA
PL8	D7C872	Streptomyces	bingchenggensis BCW-1	GO:0016837	carbon-oxygen lyase activity, acting on polysaccharides	IEA
PL8	D7C872	Streptomyces	bingchenggensis BCW-1	GO:0030246	carbohydrate binding	IEA
PL8	D6XZJ5	Bacillus	selenitireducens MLS10	GO:0005576	extracellular region	IEA
[truncated: 844 more rows]
